# Supplementary material for: Comparative genomics reveals the genomic basis of race T2 emergence and heavy metal resistance in Xanthomonas euvesicatoria pv. perforans
Source: Front Microbiol. 2026 Jan 20;16:1718089. doi: 10.3389/fmicb.2025.1718089 (PMC12864420; doi:10.3389/fmicb.2025.1718089)
Supplement: Supplementary file 1 [file Table_1.xlsx]

## Sheet: S1
Table S1. Sequencing information of Xep A2-1 and C1-1
Strain	SRA ID	Total reads	Total base	Mean length after trimming (bp)	N50	Coverage	Map rate %	Sequence type	Check M	BUSCO
A2-1	SRR35231949	156433	2210086729	14128	43921	433	99.83	Nanopore	99.84	99.8
	SRR35231950	12082345	3391987016	150	NA	332	99.67	Illumina
C1-1	SRR35231947	178898	2669816448	14924	48487	523	99.8	Nanopore	99.84	99.8
	SRR35231948	11330319	3180682720	150	NA	312	99.63	Illumina

## Sheet: S2
Table S2. Genome characteristics and assembly quality metrics for the 145 Xanthomonas strains analyzed in this study.
Strain	size (bp)	GC %	Pseudo gene	Genes	RNA	Accession	Species	Assembly level	CheckM %	BUSCO %
T0319-01T	4974947	64.9	248	4041	92	CP137539	X. euvesicatoria	Complete	96.1	97.5
pT0319-01.1	255122	59.7	9	240	0	CP137540	X. euvesicatoria	Complete	96.1	97.5
pT0319-01.2	114517	64.3	4	135	0	CP137541	X. euvesicatoria	Complete	96.1	97.5
pT0319-01.3	62580	60.2	17	52	0	CP137542	X. euvesicatoria	Complete	96.1	97.5
XpT32	4946329	64.9	304	3942	92	CP137536	X. euvesicatoria	Complete	94.8	96.8
pXpT32.1	251985	59.6	6	238	0	CP137537	X. euvesicatoria	Complete	94.8	96.8
pXpT32.2	62585	60.2	16	54	0	CP137538	X. euvesicatoria	Complete	94.8	96.8
XpT39	4987245	64.9	104	4171	92	CP137532	X. euvesicatoria	Complete	98.2	99.8
pXpT39.1	250793	59.6	7	233	0	CP137533	X. euvesicatoria	Complete	98.2	99.8
pXpT39.2	62596	60.2	14	55	0	CP137534	X. euvesicatoria	Complete	98.2	99.8
pXpT39.3	30950	59.7	0	40	0	CP137535	X. euvesicatoria	Complete	98.2	99.8
T0709-01	4915631	65	74	4131	91	CP157486	X. perforans	Complete	99.8	99.8
p0709-01.1	249567	59.6	6	231	0	CP157487	X. perforans	Complete	99.8	99.8
p0709-01.2	82027	60.2	13	78	0	CP157488	X. perforans	Complete	99.8	99.8
p0709-01.3	28181	63.1	0	36	0	CP157489	X. perforans	Complete	99.8	99.8
0709-03	4915609	65	77	4130	91	CP157490	X. perforans	Complete	99.8	99.7
p0709-03.1	82042	60.2	13	78	0	CP157491	X. perforans	Complete	99.8	99.7
p0709-03.2	28181	63.1	0	36	0	CP157492	X. perforans	Complete	99.8	99.7
XpT2	4906464	65	899	3354	91	CP166450	X. perforans	Complete	99.8	99.7
pXpT2.1	93650	57.1	2	99	0	CP166451	X. perforans	Complete	99.8	99.7
pXpT2.2	82070	60.2	21	73	0	CP166452	X. perforans	Complete	99.8	99.7
pXpT2.3	10900	61.6	4	17	0	CP166453	X. perforans	Complete	99.8	99.7
XTN47	5073981	64.9	102	4259	92	CP166448	X. euvesicatoria	Complete	99.7	99.7
pXTN47.1	97301	60.7	15	102	0	CP166449	X. euvesicatoria	Complete	99.7	99.7
91-118	4898349	65	76	4017	94	NZ_CP019725.1	X. perforans	Complete	99.8	99.8
85-10*	5178450	64.7	162	4203	98	NZ_CP017190.1	X. euvesicatoria	Complete	99.7	99.2
p_XCV_1	182571	60.5	4	180	1	NZ_CP017191.1	X. euvesicatoria	Complete	99.7	99.2
p_XCV_2	38116	60.7	0	47	0	NZ_CP017192.1	X. euvesicatoria	Complete	99.7	99.2
p_XCV_3	19146	59.8	0	21	1	NZ_CP017193.1	X. euvesicatoria	Complete	99.7	99.2
GEV1001	5031893	64.8	91	4152	97	NZ_CP116309.1	X. perforans	Complete	99.8	99.8
pGEV1001.1	56147	62.1	4	58	0	NZ_CP116310.1	X. perforans	Complete	99.8	99.8
pGEV1001.2	43921	62	3	51	0	NZ_CP116311.1	X. perforans	Complete	99.8	99.8
pGEV1001.3	87450	62.9	2	79	0	NZ_CP116312.1	X. perforans	Complete	99.8	99.8
GEV872	5043378	64.9	82	4194	96	NZ_CP116305.1	X. perforans	Complete	99.8	99.8
pGEV872.1	43915	62	3	52	0	NZ_CP116306.1	X. perforans	Complete	99.8	99.8
pGEV872.2	56105	62.1	4	58	0	NZ_CP116307.1	X. perforans	Complete	99.8	99.8
pGEV872.3	18815	64.3	0	26	0	NZ_CP116308.1	X. perforans	Complete	99.8	99.8
LH3	4969893	64.9	77	4082	94	NZ_CP018475.1	X. perforans	Complete	99.8	99.7
pLH3.1	222061	59.5	8	202	0	NZ_CP018472.1	X. perforans	Complete	99.8	99.7
pLH3.2	69764	62.3	7	70	0	NZ_CP018476.1	X. perforans	Complete	99.8	99.7
pLH3.3	45953	61.7	1	49	0	NZ_CP018474.1	X. perforans	Complete	99.8	99.7
pLH3.4	38746	65.2	14	37	0	NZ_CP018473.1	X. perforans	Complete	99.8	99.7
LMG930	5079107	64.7	166	4077	98	NZ_CP018467.1	X. euvesicatoria	Complete	98.9	99.2
pLMG930.1	179490	61.2	6	168	1	NZ_CP018464.1	X. euvesicatoria	Complete	98.9	99.2
pLMG930.2	167496	60.6	5	168	1	NZ_CP018463.1	X. euvesicatoria	Complete	98.9	99.2
pLMG930.3	42763	62.4	3	50	0	NZ_CP018466.1	X. euvesicatoria	Complete	98.9	99.2
pLMG930.4	31328	60.5	0	40	0	NZ_CP018465.1	X. euvesicatoria	Complete	98.9	99.2
F1	4967469	64.9	99	4015	95	NC_016010.1	X. axonopodis pv. citrumelonis	Complete	99.8	99.7
LMG495	4998584	64.8	502	4292	78	NZ_JPYG01000001.1	X. euvesicatoria pv. alfalfae	Contig	98.2	91.9
NI1	5074262	64.9	119	4216	90	NZ_NISG01000001.1	X. perforans	Contig	99.8	99.7
306	5175554	64.8	163	4185	99	NC_003919.1	X. citri pv. citri	Complete	98.9	99.7
pXAC33	33700	61.9	8	34	0	NC_003921.3	X. citri pv. citri	Complete	98.9	99.7
pXAC64	64920	61.4	8	62	0	NC_003922.1	X. citri pv. citri	Complete	98.9	99.7
CFBP3836	5091595	64.8	108	4120	92	NZ_CP072268.1	X. euvesicatoria pv. alfalfae	Complete	99.9	99.8
pXEA29.3836R	28841	60.1	0	37	0	NZ_CP072269.1	X. euvesicatoria pv. alfalfae	Complete	99.9	99.8
CFBP6369	5370749	64.4	111	4432	94	NZ_CM002866.1	X. euvesicatoria pv. allii	Chromosome	99.9	99.8
plasmid unnamed1	35712	59.6	3	44	0	NZ_CM002867.1	X. euvesicatoria pv. allii	Chromosome	99.9	99.8
plasmid unnamed2	20781	58.6	0	24	0	NZ_CM002868.1	X. euvesicatoria pv. allii	Chromosome	99.9	99.8
TC2-1	5093283	64.8	573	4360	90	CP077785	X. perforans	Complete	97.7	98.8
plasmid unnamed1	136572	61	33	95	0	CP077786	X. perforans	Complete	97.7	98.8
plasmid unnamed2	46534	62.1	3	40	0	CP077787	X. perforans	Complete	97.7	98.8
CFBP7293	5012988	64.928	89	4124	95	MOLQ01000000	X. perforans	Contig	99.7	99.8
LMG21719	5254103	64.479	342	4310	95	LOJT01000000	X. cissicola	Contig	98	98.8
DSM3585	4480365	64.4803	704	3324	113	JFAQ01000000	X. axonopodis	Contig	82.5	96.6
ISO18C2	5219584	64.7467	254	4195	89	CP012048	X. axonopodis pv. phaseoli	Complete	99.2	99.7
pXap48	47995	60.6105	7	43	0	CP012050	X. axonopodis pv. phaseoli	Complete	99.2	99.7
pXap59	58947	61.7606	7	65	0	CP012049	X. axonopodis pv. phaseoli	Complete	99.2	99.7
CFBP8353	5318553	63.9672	231	4290	116	PHKV01000000	X. prunicola	Contig	99.7	99.8
NCPPB2417	4923717	63.3159	320	3973	151	JSBW00000000	X. vasicola	Contig	99	99.5
CFBP4643	5327500	65.1319	170	4333	133	MDEI00000000	X. pisi	Contig	98.6	99.7
CFBP7245	5314178	64.2756	226	4273	199	MDEE00000000	X. dyei	Scaffold	99.8	99.7
CFBP4188	5057880	63.7097	267	4118	93	MDFM00000000	X. hortorum pv. cynarae	Scaffold	99.6	99.8
CFBP4925	5322873	63.829	365	4341	93	MDEF00000000	X. hortorum pv. hederae	Scaffold	98	99.6
CFBP7645	4753168	65.4814	195	3957	87	MIGY00000000	X. arboricola	Contig	98.1	99.8
CFBP3123	4650088	65.4785	181	3920	106	MDEB00000000	X. arboricola pv. populi	Contig	98.8	99.7
Xp17-12	5202089	64.7326	109	4321	86	JZVH00000000	X. perforans	Contig	99.8	99.7
Xp2010	5250316	64.6324	792	3680	98	JADEKO000000000	X. perforans	Contig	93.5	90.4
Xant-28	5301693	63.62	226	4358	98	JBBGXZ000000000	X. euvesicatoria	Scaffold	99.7	99.3
Xant-154	5401690	63.7	211	4452	95	JBBGXU000000000	X. euvesicatoria	Scaffold	99.4	99.4
Xant-247	5224703	63.59	216	4284	98	JBBGXV000000000	X. euvesicatoria	Scaffold	99.2	99.4
Xant-259	5110912	63.66	215	4160	96	JBBGXW000000000	X. euvesicatoria	Scaffold	99	99.3
Xant-546	5184374	63.68	243	4225	94	JBBGYJ000000000	X. euvesicatoria	Scaffold	99.7	99.4
Xant-565	5130310	63.66	208	4183	94	JBBGYK000000000	X. euvesicatoria	Scaffold	99.6	99.3
Xant-45	5119357	63.35	119	4196	104	JBBGYF000000000	X. vesicatoria	Scaffold	99.7	99.7
Xant-147	5125818	63.45	125	4210	105	JBBGXT000000000	X. vesicatoria	Scaffold	99.7	99.8
Xant-445	5152216	63.6	120	4216	106	JBBGYE000000000	X. vesicatoria	Scaffold	99.7	99.7
Xant-529	5151897	63.65	119	4218	106	JBBGYI000000000	X. vesicatoria	Scaffold	99.7	99.8
Xant-270	5074371	63.84	122	4202	98	JBBGXX000000000	X. perforans	Scaffold	99.8	99.8
Xant-319	5233132	63.59	134	4319	97	JBBGYB000000000	X. perforans	Scaffold	99.8	99.7
Xant-524	5092084	63.91	127	4206	97	JBBGYH000000000	X. perforans	Scaffold	99.8	99.8
Xant-685	5083846	64.19	116	4215	90	JBBGYN000000000	X. perforans	Scaffold	99.8	99.7
Xant-328	5265346	63.75	111	4388	95	JBBGYC000000000	X. perforans	Scaffold	99.8	99.8
Xant-314	5264408	63.36	112	4410	95	JBBGYA000000000	X. perforans	Scaffold	99.7	99.8
Xant-477	5228479	63.7	139	4330	90	JBBGYG000000000	X. perforans	Scaffold	99.5	99.7
Xant-277	5016178	64.16	111	4157	96	JBBGXY000000000	X. perforans	Scaffold	99.8	99.8
Xant-681	5266114	63.57	118	4409	95	JBBGYM000000000	X. perforans	Scaffold	99.6	99.8
Xant-443	5264580	63.6	104	4399	95	JBBGYD000000000	X. perforans	Scaffold	99.8	99.8
Xant-592	5453303	63.54	146	4591	91	JBBGYL000000000	X. perforans	Scaffold	99.7	99.8
XVP-102	5327663	64.5271	196	4385	96	JAUHMG010000000	X. euvesicatoria	Contig	99.7	99.4
XVP-104	5326400	64.527	198	4387	96	JAUHMH010000000	X. euvesicatoria	Contig	99.7	99.4
XVP-112	5322262	64.5407	195	4382	96	JAUHMI010000000	X. euvesicatoria	Contig	99.7	99.4
XVP-128	5435950	64.4608	193	4485	96	JAUHMJ010000000	X. euvesicatoria	Contig	99.7	99.4
XVP-139	5097212	64.6408	185	4151	95	JAUHMK010000000	X. euvesicatoria	Contig	99.2	99.3
XVP-155	5435446	64.46	191	4486	96	JAUHML010000000	X. euvesicatoria	Contig	99.7	99.4
XVP-156	5436683	64.4599	194	4487	96	JAUHMM010000000	X. euvesicatoria	Contig	99.7	99.4
XVP-157	5437600	64.463	190	4486	96	JAUHMN010000000	X. euvesicatoria	Contig	99.7	99.4
XVP-158	5283932	64.5656	185	4342	94	JAUHMO010000000	X. euvesicatoria	Contig	99.7	99.3
XVP-160	5437044	64.4634	194	4495	96	JAUHMP010000000	X. euvesicatoria	Contig	99.7	99.4
XVP-161	5288550	64.565	188	4331	95	JAUHMQ010000000	X. euvesicatoria	Contig	99.7	99.4
XVP-162	5427545	64.4649	192	4474	96	JAUHMR010000000	X. euvesicatoria	Contig	99.7	99.3
XVP-163	5289225	64.5642	193	4329	94	JAUHMS010000000	X. euvesicatoria	Contig	99.7	99.4
XVP-164	5435968	64.4605	199	4490	96	JAUHMT010000000	X. euvesicatoria	Contig	99.7	99.4
XVP-165	5290287	64.5455	210	4336	96	JAUHMU010000000	X. euvesicatoria	Contig	99.7	99.3
XVP-166	5331281	64.5349	200	4383	96	JAUHMV010000000	X. euvesicatoria	Contig	99.7	99.4
XVP-168	5281691	64.6371	194	4343	95	JAUHMW010000000	X. euvesicatoria	Contig	99.6	99.4
XVP-170	5374898	64.5928	189	4431	96	JAUHMX010000000	X. euvesicatoria	Contig	99.7	99.4
XVP-174	5388236	64.5899	196	4444	96	JAUHMY010000000	X. euvesicatoria	Contig	99.7	99.3
XVP-178	5322674	64.5401	192	4377	96	JAUHMZ010000000	X. euvesicatoria	Contig	99.7	99.4
XVP-179	5322194	64.5402	201	4369	96	JAUHNA010000000	X. euvesicatoria	Contig	99.7	99.4
XVP-181	5322166	64.5391	201	4379	96	JAUHNB010000000	X. euvesicatoria	Contig	99.7	99.3
XVP-183	5310278	64.5207	209	4369	96	JAUHNC010000000	X. euvesicatoria	Contig	99.8	99.3
XVP-187	5322374	64.538	190	4378	96	JAUHND010000000	X. euvesicatoria	Contig	99.7	99.4
XVP-189	5315973	64.5262	202	4368	97	JAUHNE010000000	X. euvesicatoria	Contig	99.7	99.4
XVP-192	5209147	64.6238	208	4269	96	JAUHNF010000000	X. euvesicatoria	Contig	99.7	99.2
XVP-194	5205257	64.6528	190	4235	95	JAUHNG010000000	X. euvesicatoria	Contig	99.2	99.4
XVP-195	5204381	64.6532	192	4233	95	JAUHNH010000000	X. euvesicatoria	Contig	99.2	99.4
XVP-207	5235577	64.6728	200	4288	95	JAUHNJ010000000	X. euvesicatoria	Contig	99.8	99.3
XVP-216	5370213	64.5146	188	4458	96	JAUHNK010000000	X. euvesicatoria	Contig	99.7	99.4
XVP-220	5368978	64.5141	190	4449	96	JAUHNL010000000	X. euvesicatoria	Contig	99.7	99.3
XVP-222	5081649	64.7098	172	4116	95	JAUHNM010000000	X. euvesicatoria	Contig	99.8	99.4
XVP-224	5332292	64.6079	207	4411	95	JAUHNN010000000	X. euvesicatoria	Contig	99.7	99.4
XVP-226	5325914	64.5506	210	4380	96	JAUHNO010000000	X. euvesicatoria	Contig	99.7	99.4
XVP-228	5426426	64.4777	222	4482	96	JAUHNP010000000	X. euvesicatoria	Contig	99.7	99.4
XVP-232	5390140	64.4943	202	4455	96	JAUHNQ010000000	X. euvesicatoria	Contig	99.7	99.4
XVP-234	5413659	64.5359	198	4462	97	JAUHNR010000000	X. euvesicatoria	Contig	99.7	99.4
XVP-235	5456418	64.5084	202	4515	98	JAUHNS010000000	X. euvesicatoria	Contig	99.7	99.4
XVP-238	5210916	64.6217	187	4292	95	JAUHNT010000000	X. euvesicatoria	Contig	99.7	99.4
XVP-240	5161916	64.6673	197	4210	95	JAUHNU010000000	X. euvesicatoria	Contig	99.7	99.4
XVP-242	5308629	64.5436	201	4353	96	JAUHNV010000000	X. euvesicatoria	Contig	99.7	99.4
XVP-25	5338084	64.5397	213	4376	96	JAUHNX010000000	X. euvesicatoria	Contig	99.2	99.3
XVP-251	5368944	64.5128	186	4446	96	JAUHNY010000000	X. euvesicatoria	Contig	99.7	99.4
XVP-253	5382893	64.5077	224	4436	96	JAUHNZ010000000	X. euvesicatoria	Contig	99.7	99.4
XVP-255	5384493	64.5002	189	4473	96	JAUHOA010000000	X. euvesicatoria	Contig	99.7	99.3
XVP-257	5415761	64.554	209	4477	96	JAUHOB010000000	X. euvesicatoria	Contig	99.7	99.4
XVP-259	5270605	64.6002	181	4337	96	JAUHOC010000000	X. euvesicatoria	Contig	99.8	99.4
XVP-262	5309096	64.5412	205	4350	96	JAUHOD010000000	X. euvesicatoria	Contig	99.7	99.4
XVP-275	5169408	64.6449	203	4201	96	JAUHOK010000000	X. euvesicatoria	Contig	99.7	99.4
XVP-278	5117288	64.7079	179	4180	94	JAUHOL010000000	X. euvesicatoria	Contig	99.8	99.4
XVP-281	5118953	64.7078	179	4185	95	JAUHOM010000000	X. euvesicatoria	Contig	99.8	99.4
XVP-285	5118281	64.7079	181	4179	96	JAUHON010000000	X. euvesicatoria	Contig	99.8	99.4
XVP-287	5385762	64.5016	188	4472	96	JAUHOO010000000	X. euvesicatoria	Contig	99.7	99.4
XVP-290	5169292	64.6467	200	4197	95	JAUHOP010000000	X. euvesicatoria	Contig	99.7	99.4
XVP-295	5444499	64.5324	192	4540	96	JAUHOQ010000000	X. euvesicatoria	Contig	99.7	99.4
XVP-304	5401959	64.5632	199	4457	96	JAUHOR010000000	X. euvesicatoria	Contig	99.7	99.4
XVP-306	5170706	64.6473	200	4206	95	JAUHOS010000000	X. euvesicatoria	Contig	99.7	99.3
XVP-310	5308091	64.54	202	4356	97	JAUHOT010000000	X. euvesicatoria	Contig	99.7	99.4
XVP-312	5118440	64.7071	183	4182	95	JAUHOU010000000	X. euvesicatoria	Contig	99.8	99.4
XVP-318	5079478	64.708	176	4123	95	JAUHOX010000000	X. euvesicatoria	Contig	99.8	99.4
XVP-320	5080139	64.7076	171	4109	95	JAUHOY010000000	X. euvesicatoria	Contig	99.8	99.4
XVP-40	5157271	64.6573	204	4202	95	JAUHOZ010000000	X. euvesicatoria	Contig	99.7	99.4
XVP-42	5284361	64.558	192	4328	97	JAUHPA010000000	X. euvesicatoria	Contig	99.7	99.4
XVP-51	5284543	64.5605	192	4337	96	JAUHPB010000000	X. euvesicatoria	Contig	99.7	99.4
XVP-56	5130558	64.6725	210	4176	95	JAUHPC010000000	X. euvesicatoria	Contig	99.7	99.4
XVP-66	5323481	64.5416	190	4381	96	JAUHPD010000000	X. euvesicatoria	Contig	99.7	99.4
XVP-71	5281466	64.5613	192	4338	96	JAUHPE010000000	X. euvesicatoria	Contig	99.7	99.4
XVP-77	5323927	64.5392	196	4384	95	JAUHPF010000000	X. euvesicatoria	Contig	99.7	99.4
XVP-81	5323384	64.54	192	4392	97	JAUHPG010000000	X. euvesicatoria	Contig	99.5	99.4
XVP-82	5324551	64.5252	195	4386	96	JAUHPH010000000	X. euvesicatoria	Contig	99.7	99.4
XVP-88	5098447	64.6448	185	4143	95	JAUHPI000000000	X. euvesicatoria	Contig	99.2	99.3
XVP-91	5488758	64.4251	193	4553	99	JAUHPJ010000000	X. euvesicatoria	Contig	99.6	99.4
XVP-96	5435347	64.5627	195	4491	96	JAUHPK010000000	X. euvesicatoria	Contig	99.7	99.4
XVP-99	5326904	64.5431	193	4392	97	JAUHPL000000000	X. euvesicatoria	Contig	99.7	99.4
XVP-205	5012297	64.9138	104	4147	89	JAUHNI010000000	X. perforans	Contig	99.8	99.8
XVP-245	5255941	64.6702	108	4377	89	JAUHNW010000000	X. perforans	Contig	99.8	99.8
XVP-265	5253300	64.6544	131	4353	90	JAUHOE010000000	X. perforans	Contig	99.6	99.8
XVP-267	5255239	64.6527	133	4365	91	JAUHOF010000000	X. perforans	Contig	99.6	99.8
XVP-270	5255842	64.6552	128	4359	90	JAUHOG010000000	X. perforans	Contig	99.6	99.8
XVP-271	5255919	64.6531	131	4359	91	JAUHOH010000000	X. perforans	Contig	99.6	99.8
XVP-272	5255571	64.6527	131	4358	90	JAUHOI010000000	X. perforans	Contig	99.6	99.7
XVP-273	5255344	64.6534	129	4358	90	JAUHOJ010000000	X. perforans	Contig	99.6	99.8
XVP-314	5260190	64.6638	109	4381	89	JAUHOV010000000	X. perforans	Contig	99.8	99.8
XVP-315	5290536	64.6689	102	4433	91	JAUHOW010000000	X. perforans	Contig	99.8	99.8
*2016 sequencing version.

## Sheet: S3
Table S3. FastANI of 145 strain comparison
	T0319-01	XpT39	XpT32	XVP-267	XVP-272	XVP-273	XVP-270	XVP-265	XVP-271	Xant-477	XTN47	Xant-592	NI1	CFBP6369	XpT2	A2-1	XVP-245	Xant-524	Xant-681	XVP-314	T0709-01	Xant-328	Xant-277	C1-1	Xant-314	0709-03	XVP-205	Xant-685	Xant-443	LH3	Xant-270	91-118	GEV872	CFBP7293	XVP-315	Xant-319	Xp17-12	Xp2010	GEV1001	F1	XVP-290	XVP-226	XVP-165	XVP-91	Xant-154	XVP-158	XVP-183	XVP-160	XVP-25
T0319-01	100	99.9	99.9	99.9	99.9	99.9	99.9	99.9	99.9	99.9	99.3	99.3	98.7	91.9	91.5	91.4	91.4	91.4	91.4	91.4	91.5	91.4	91.5	91.4	91.4	91.5	91.5	91.3	91.4	91.2	91.2	91.2	91	91.2	90.7	90.6	90.6	90.7	91	88.9	88.3	88.3	88.2	88.1	88.1	88.4	88.2	88.4	88.2
XpT39	99.9792	100	99.9	99.9	99.9	100	100	99.9	100	100	99.4	99.4	98.8	92.3	91.9	92	92	92	92	92	91.9	92	91.9	92	92	91.9	91.9	91.9	92	91.6	91.5	91.6	90.9	91.6	91.3	91.3	90.5	90.5	91.3	89.1	88.5	88	88.4	87.9	87.9	88	88.4	87.8	88
XpT32	99.9769	99.9777	100	100	100	99.9	99.9	99.9	99.9	99.9	99.3	99.3	98.7	92.2	91.7	91.8	91.7	91.7	91.7	91.7	91.7	91.7	91.7	91.8	91.7	91.7	91.7	91.7	91.7	91.4	91.4	91.4	91.3	91.4	90.9	90.9	90.9	90.8	91.1	88.9	88.3	88.3	88.2	88.1	88.1	88.4	88.2	88.4	88.2
XVP-267	99.9723	99.9758	99.9614	100	100	100	100	100	100	100	99.2	99.3	98.6	91.6	91.4	91.5	92	91.6	92	92	91.4	92	91.5	91.5	92	91.4	91.5	91.4	92	91.1	91.2	91.1	90.5	91	91.3	91.2	90.1	90.1	91	88.8	87.9	87.2	88	87.2	87.3	87.2	87.8	87	87.3
XVP-272	99.9696	99.9753	99.9657	99.9989	100	100	100	100	100	100	99.2	99.3	98.6	91.6	91.5	91.5	92	91.6	92	92	91.5	92	91.5	91.5	92	91.5	91.5	91.4	92	91.1	91.2	91.2	90.5	91	91.3	91.2	90.1	90.1	91	88.8	87.9	87.2	88	87.2	87.3	87.2	87.8	87	87.3
XVP-273	99.9695	99.9763	99.9636	99.9974	99.9973	100	100	100	100	100	99.2	99.3	98.6	91.6	91.4	91.5	92	91.6	92	92	91.4	92	91.5	91.5	92	91.4	91.5	91.4	92	91.1	91.2	91.1	90.5	91	91.3	91.2	90.1	90.1	91	88.8	87.8	87.2	87.9	87.2	87.3	87.2	87.8	86.9	87.3
XVP-270	99.9681	99.9728	99.9641	99.9974	99.997	99.9992	100	100	100	100	99.2	99.3	98.5	91.5	91.4	91.5	92	91.6	92	92	91.4	92	91.5	91.5	92	91.4	91.5	91.3	92	91.1	91.2	91.1	90.5	91	91.3	91.2	90.1	90	90.9	88.8	87.8	87.2	87.9	87.2	87.3	87.1	87.8	86.9	87.3
XVP-265	99.9659	99.9772	99.9642	99.9989	99.9971	99.9978	99.9985	100	100	100	99.2	99.2	98.6	91.6	91.5	91.4	92	91.6	92	92	91.5	92	91.5	91.4	92	91.5	91.5	91.3	92	91.1	91.1	91.2	90.5	91	91.2	91.2	90.1	90.1	91	88.8	87.8	87.2	87.9	87.1	87.2	87.1	87.8	86.9	87.3
XVP-271	99.9576	99.9682	99.9579	99.999	99.9989	99.9993	99.9986	99.9961	100	100	99.2	99.3	98.6	91.5	91.5	91.5	92	91.6	92	92	91.5	92	91.5	91.5	92	91.5	91.5	91.4	92	91.1	91.2	91.2	90.5	91	91.3	91.2	90.1	90.1	91	88.8	87.8	87.2	87.9	87.2	87.3	87.2	87.8	86.9	87.3
Xant-477	99.9484	99.9711	99.9593	99.9827	99.9825	99.9831	99.9842	99.965	99.9843	100	99.1	99.3	98.5	91.8	91.7	91.9	92.3	91.8	92.3	92.2	91.7	92.3	91.8	91.9	92.3	91.7	91.7	91.8	92.3	91.4	91.4	91.4	90.8	91.3	91.5	91.5	90.4	90.2	91.1	88.8	87.9	87.3	88	87.2	87.3	87.2	87.8	87	87.3
XTN47	99.9148	99.8969	99.9053	99.879	99.8708	99.8776	99.8444	99.8851	99.8807	99.8355	100	100	98.5	91.5	91.3	91.2	91.2	91.2	91.2	91.2	91.3	91.2	91.3	91.2	91.2	91.3	91.3	91.1	91.2	91	91.2	91	90.8	91	90.5	90.5	90.4	90.5	92.1	88.7	88.1	88.1	88	87.9	87.9	88.1	87.9	88.1	88
Xant-592	99.8921	99.8847	99.8922	99.9016	99.9176	99.9082	99.9026	99.8919	99.9002	99.9014	99.9769	99.9856	98.5	91.4	91.2	91.3	91.5	91.1	91.5	91.5	99.3	91.5	91	91.3	91.5	91.2	91	91.2	91.5	90.9	90.9	91	90.3	90.7	91.2	91.3	90.1	90	90.8	88.7	87.7	87	87.8	87.1	87.3	87.2	87.8	87	87.2
NI1	99.7703	99.79	99.7965	99.7126	99.7321	99.7156	99.7287	99.7327	99.7403	99.7366	99.7808	99.7872	100	91.3	92	91.9	91.9	91.9	91.9	91.9	92	91.9	92	91.9	91.9	92	92	91.8	91.9	91.8	91.7	91.8	91.3	91.7	91	91.4	91	90.8	91.1	88.4	88.1	88.1	88.1	88	88	88.1	87.9	88	88
CFBP6369	99.0137	99.027	99.0619	99.0076	98.9813	98.9956	98.9955	98.9846	98.989	98.9734	98.9836	98.9136	99.0237	100	89.5	89.1	89.2	89.6	89.1	89.2	89.5	89.1	89.6	89.1	89.2	89.5	89.5	89.2	89.1	89.2	89.1	89.5	89.4	89.4	88.6	88.6	88.6	88.3	89	88.6	86.4	86.3	86.3	86.2	86.3	86.1	86.2	85.9	86.1
XpT2	98.9182	99.0034	98.9728	98.9375	98.9518	98.9549	98.9407	98.8783	98.9329	98.9519	98.9169	98.9387	99.0649	98.6917	100	98.4	99.9	99.9	99.9	99.9	100	99.9	100	98.4	99.9	100	100	98.4	99.9	99.7	99.8	99.8	99.5	99.8	99.2	98.5	98.5	98.7	98.9	88.9	87.5	87.6	87.6	87.5	87.4	87.5	87.6	87.5	87.5
A2-1	98.916	99.0092	98.9433	98.9211	98.9321	98.9289	98.9052	98.8973	98.9216	98.971	98.9374	98.9027	99.0021	98.6551	99.6963	100	98.3	98.3	98.3	98.3	98.5	98.3	98.4	100	98.3	98.4	98.4	99.9	98.3	98.7	98.2	98.7	97.8	98.7	98.4	97.9	97.1	97.1	97.8	88.7	87.4	87	87.4	86.9	86.9	86.9	87.5	86.7	87
XVP-245	98.9115	98.9881	98.9452	99.0155	99.0099	99.0129	99.0293	98.9932	99.0101	99.0388	98.8638	98.9481	98.9994	98.5885	99.9854	99.71	100	99.8	100	100	91.4	100	99.9	98.3	100	99.9	99.9	98.2	100	99.7	99.8	99.8	99	99.6	99.2	98.7	98	98	98.8	88.7	87.5	87	87.4	86.9	86.7	86.5	87.1	86.3	87
Xant-524	98.9109	98.9733	98.9194	98.9692	98.98	98.9838	98.9744	98.9648	98.981	98.9688	98.8405	98.9161	99.0027	98.6499	99.9614	99.6758	99.9687	100	99.9	99.9	99.9	99.9	99.9	98.3	99.9	99.9	99.9	98.3	99.9	99.7	99.7	99.8	99	99.6	99.1	98.4	97.8	98	98.9	88.8	87.8	87.3	87.8	87.3	87	86.9	87.6	86.7	87.3
Xant-681	98.9094	98.9804	98.9511	99.0343	99.0274	99.0303	99.0411	99.018	99.0444	99.0465	98.8496	98.9608	98.9999	98.6307	99.9889	99.7163	99.993	99.9706	100	100	100	100	100	98.3	100	100	99.9	98.2	100	99.7	99.7	99.8	99	99.6	99.3	98.7	97.9	98	98.8	88.8	87.5	87	87.4	86.9	86.7	86.6	87.2	86.3	87
XVP-314	98.9089	98.995	98.9509	99.0148	99.0078	99.0141	98.9974	98.9742	98.9953	99.0227	98.8886	98.9605	99.0017	98.5942	99.9845	99.7059	99.9913	99.9526	99.9892	100	99.9	100	100	98.3	100	99.9	100	98.2	100	99.7	99.7	99.8	99	99.6	99.3	98.7	97.9	98	98.8	88.7	87.4	86.9	87.4	86.8	86.7	86.5	87.1	86.3	87
T0709-01	98.9079	99.0094	98.9587	98.9302	98.949	98.948	98.9392	98.8718	98.93	98.941	98.9203	98.9267	99.0642	98.7083	99.9985	99.7272	99.9815	99.9532	99.9827	99.9975	100	100	100	98.5	99.9	100	100	98.4	99.9	99.7	99.8	99.8	99.5	99.8	99.2	98.5	98.5	98.7	98.9	88.9	87.5	87.6	87.6	87.5	87.4	87.5	87.6	87.5	87.5
Xant-328	98.904	98.9987	98.9408	99.0108	99.0315	99.0267	99.0066	98.9869	98.9901	99.023	98.8713	98.9802	99.0014	98.638	99.9924	99.7306	99.9904	99.9709	99.9986	99.9941	99.9923	100	100	98.3	100	100	99.9	98.2	100	99.7	99.7	99.8	99	99.6	99.3	98.7	97.9	98	98.8	88.8	87.5	86.9	87.4	86.9	86.7	86.5	87.1	86.3	87
Xant-277	98.8978	98.95	98.9494	98.9448	98.9496	98.9531	98.9505	98.962	98.9633	98.9643	98.8525	98.9037	99.0219	98.6868	99.993	99.7168	99.9946	99.9727	99.9603	99.997	99.9892	99.9876	100	98.4	100	100	100	98.4	100	99.8	99.8	99.8	99.5	99.6	99.2	98.5	98.5	98.5	98.9	88.8	87.6	87.7	87.7	87.6	87.3	87.3	87.4	87.3	87.6
C1-1	98.8978	98.9885	98.9665	98.9434	98.9597	98.9641	98.9419	98.9114	98.9568	98.9937	98.9144	98.9286	99.0605	98.6538	99.6938	99.9957	99.6615	99.6687	99.6942	99.6734	99.7163	99.6604	99.6939	100	98.3	98.5	98.4	99.9	98.3	98.7	98.2	98.7	97.8	98.7	98.4	97.9	97.1	97.1	97.8	88.7	87.4	87	87.4	86.9	86.8	86.9	87.5	86.7	86.9
Xant-314	98.8899	98.9854	98.9462	99.0399	99.0295	99.0358	99.017	99.0076	99.0161	99.0423	98.8247	98.9842	98.9995	98.6138	99.9892	99.7149	99.9936	99.9708	99.9956	99.9926	99.9865	99.9957	99.9943	99.6777	100	100	99.9	98.2	100	99.7	99.7	99.8	99	99.6	99.3	98.8	98	98	98.8	88.7	87.5	86.9	87.4	86.9	86.7	86.5	87.1	86.3	87
0709-03	98.8895	98.9592	98.9404	98.9142	98.9129	98.9206	98.9154	98.8837	98.9154	98.9615	98.8748	98.9032	99.0342	98.6894	99.9984	99.7276	99.9951	99.948	99.9977	99.9737	99.9995	99.9983	99.9975	99.7102	99.981	100	100	98.4	99.9	99.8	99.8	99.8	99.5	99.8	99.2	98.5	98.5	98.7	98.9	88.9	87.5	87.6	87.6	87.5	87.4	87.5	87.6	87.5	87.5
XVP-205	98.883	98.9511	98.95	98.9375	98.9501	98.9572	98.9208	98.9028	98.9444	98.9593	98.8474	98.933	99.0169	98.62	99.9851	99.7054	99.988	99.9558	99.9907	99.9941	99.9849	99.9791	99.9932	99.6732	99.9809	99.9877	100	98.3	99.9	99.7	99.8	99.8	99.5	99.6	99.2	98.5	98.4	98.5	98.9	88.8	87.6	87.7	87.7	87.6	87.3	87.3	87.4	87.2	87.6
Xant-685	98.8827	98.9596	98.9261	98.9522	98.9447	98.9443	98.9163	98.9087	98.9442	98.9388	98.8906	98.8725	98.9784	98.6412	99.695	99.9677	99.6046	99.6299	99.6124	99.6089	99.7092	99.6052	99.6503	99.958	99.6275	99.7135	99.6424	100	98.2	98.7	98.1	98.7	97.8	98.7	98.4	97.9	96.7	97	97.8	88.7	87.1	86.6	87.4	86.7	86.8	86.1	87.4	85.9	86.6
Xant-443	98.8825	98.9895	98.9527	99.0165	99.0083	99.0153	99.006	98.9957	98.9894	99.0012	98.8585	98.9839	98.998	98.6281	99.9931	99.7188	99.997	99.9595	99.9965	99.9957	99.9922	99.9985	99.997	99.6868	99.9982	99.994	99.9971	99.6758	100	99.7	99.7	99.8	99	99.6	99.3	98.7	98	98	98.8	88.7	87.5	86.9	87.4	86.9	86.7	86.5	87.1	86.3	87
LH3	98.8764	98.9088	98.8465	98.8832	98.8765	98.8843	98.8858	98.8295	98.8886	98.9243	98.8625	98.8991	99.0068	98.6896	99.9509	99.7576	99.9376	99.9203	99.9368	99.9268	99.9488	99.9457	99.9533	99.7386	99.9326	99.9486	99.9487	99.7337	99.9318	100	99.6	100	99.7	99.9	99.4	98.8	98.8	98.3	98.8	88.5	87.2	87.5	87.3	87.2	87.3	87.1	87.1	87	87.2
Xant-270	98.8762	98.9404	98.9225	98.9225	98.9323	98.938	98.9045	98.9197	98.9227	98.9579	98.8919	98.8944	98.9925	98.6193	99.9805	99.7045	99.9789	99.9677	99.9522	99.9765	99.9803	99.9692	99.9926	99.6936	99.9636	99.9788	99.9873	99.7055	99.9798	99.9339	100	99.7	99.3	99.4	99	98.4	98.3	98.2	98.6	88.6	87.3	87.4	87.4	87.3	87	87	87.1	87	87.3
91-118	98.8611	98.9494	98.8814	98.8814	98.8947	98.8993	98.8514	98.8608	98.8829	98.9315	98.8985	98.9573	99.0281	98.6814	99.9619	99.7474	99.949	99.9313	99.9444	99.9648	99.9597	99.9516	99.9576	99.7225	99.9552	99.9657	99.9631	99.7694	99.9623	99.9894	99.9451	100	99.8	100	99.5	98.8	98.9	99	99.1	88.9	90.5	87.8	88.1	85.2	87.4	88.3	88.3	85.8	87.7
GEV872	98.859	98.9009	98.8809	98.8362	98.8423	98.8494	98.8499	98.7864	98.8359	98.849	98.8707	98.8309	98.9112	98.6758	99.9142	99.6683	99.8312	99.7839	99.8175	99.8368	99.9111	99.8325	99.8862	99.5983	99.8097	99.9106	99.8787	99.6205	99.8056	99.9398	99.8561	99.9571	100	99.8	98.5	98	98.5	98.5	98.9	88.6	87.5	87	87.6	87	86.9	86.9	87.6	86.7	87
CFBP7293	98.8535	98.949	98.9058	98.8498	98.8726	98.8789	98.8506	98.86	98.8555	98.8598	98.8443	98.8973	98.9754	98.6796	99.9504	99.7145	99.8503	99.8662	99.889	99.86	99.9538	99.8603	99.8873	99.7094	99.8665	99.9568	99.8699	99.7208	99.8609	99.9812	99.8766	99.9854	99.9453	100	99.2	98.8	98.4	98.9	99.1	88.8	87.2	87.2	87.2	87.1	87.2	86.6	87.2	86.6	87.1
XVP-315	98.8446	98.8744	98.8893	98.9119	98.9221	98.9246	98.922	98.8761	98.9132	98.986	98.8413	98.9327	98.9244	98.6346	99.8736	99.769	99.8524	99.7874	99.8524	99.8625	99.8726	99.8367	99.8377	99.7181	99.8473	99.8699	99.8575	99.7561	99.8485	99.8908	99.8004	99.8987	99.7514	99.8439	100	99	98	97.7	98.4	88.8	86.7	86.1	86.8	86.1	86.3	85.6	86.8	85.3	86.2
Xant-319	98.839	98.9284	98.8824	98.9574	98.9499	98.9543	98.9617	98.9337	98.9362	98.9941	98.8926	99.02	99.0425	98.6334	99.8039	99.6699	99.7916	99.748	99.8087	99.8109	99.8042	99.8036	99.7843	99.7063	99.8067	99.7727	99.7895	99.6668	99.8014	99.8207	99.7657	99.824	99.7385	99.8344	99.8109	100	97.9	97.1	97.8	88.6	87.6	87	87.5	87	87	86.9	87.5	86.7	87
Xp17-12	98.82	98.8359	98.8535	98.7833	98.7817	98.7873	98.7928	98.7817	98.7756	98.8274	98.8633	98.7863	98.9045	98.5926	99.7556	99.6029	99.6469	99.6226	99.6607	99.6645	99.7542	99.6629	99.6912	99.5625	99.6601	99.773	99.7136	99.5143	99.6321	99.7713	99.665	99.798	99.7502	99.7136	99.6832	99.6975	100	97.5	98	88.7	87.2	86.6	87.2	86.5	87	87.2	87.2	87	86.6
Xp2010	98.7952	98.8017	98.8091	98.7323	98.7371	98.7499	98.7197	98.706	98.7417	98.7519	98.7559	98.7466	98.8455	98.5675	99.7699	99.5302	99.6644	99.6618	99.6249	99.664	99.7622	99.6388	99.7088	99.5035	99.6452	99.7889	99.7135	99.4912	99.6678	99.7005	99.6599	99.8168	99.7267	99.7906	99.6276	99.5895	99.6331	100	99.8	87.4	88.3	87.8	88.4	87.7	87.9	87.5	88.2	87.3	87.7
GEV1001	98.7939	98.9186	98.8664	98.8467	98.8378	98.8654	98.8349	98.828	98.8356	98.887	98.8103	98.826	98.907	98.6469	99.822	99.6577	99.7719	99.7569	99.7547	99.779	99.8226	99.7635	99.7708	99.5827	99.7514	99.8012	99.7811	99.6247	99.7554	99.7563	99.7478	99.8531	99.7899	99.8477	99.7556	99.697	99.6759	99.9531	100	88	88.6	88.6	88.6	88.6	88.6	88.5	88.5	88.5	88.5
F1	98.6399	98.7194	98.6476	98.6265	98.6501	98.6558	98.6226	98.6148	98.6502	98.6486	98.6382	98.7067	98.6494	98.6772	98.6995	98.7079	98.6387	98.639	98.6386	98.6467	98.735	98.6844	98.6479	98.696	98.6329	98.6634	98.6645	98.6638	98.6645	98.6492	98.6493	98.6693	98.7257	98.6924	98.7002	98.6877	98.6721	98.5489	98.5738	100	87.1	87	86.9	86.9	86.8	87	86.9	87	87
XVP-290	98.6315	98.6251	98.608	98.6163	98.6268	98.6366	98.5989	98.6195	98.6085	98.543	98.5473	98.5412	98.5915	98.477	98.5924	98.6341	98.5291	98.6054	98.5711	98.512	98.6009	98.5627	98.6069	98.6025	98.515	98.5571	98.5454	98.5367	98.5284	98.512	98.5289	98.5654	98.6041	98.5488	98.488	98.64	98.5145	98.4459	98.6045	98.5552	100	99.9	99.9	99.9	99.1	98.8	99	98.8	99.8
XVP-226	98.6175	98.6007	98.5907	98.5261	98.5527	98.5637	98.4734	98.5336	98.5055	98.488	98.596	98.4982	98.5346	98.5334	98.5923	98.5774	98.4586	98.5551	98.5249	98.4474	98.5943	98.482	98.6043	98.5373	98.4805	98.5732	98.543	98.5357	98.4769	98.5204	98.5426	98.5293	98.5071	98.5124	98.3859	98.5742	98.4795	98.453	98.616	98.5361	99.9745	100	99.5	99.1	98.3	98.6	98.5	98.7	99.6
XVP-165	98.6145	98.6335	98.601	98.5604	98.5446	98.5425	98.5664	98.5823	98.5428	98.4918	98.5894	98.5175	98.586	98.47	98.6049	98.6013	98.5087	98.5995	98.5815	98.4959	98.5946	98.5538	98.6122	98.58	98.5595	98.5618	98.5388	98.5316	98.5507	98.5389	98.5408	98.5359	98.5775	98.5633	98.5011	98.6127	98.515	98.5413	98.6315	98.5539	99.965	99.8671	100	99.9	99.1	98.8	99.4	98.3	99.8
XVP-91	98.6122	98.5584	98.5857	98.5091	98.5158	98.5311	98.4969	98.5108	98.5126	98.4817	98.5599	98.5011	98.59	98.4921	98.5802	98.5785	98.4877	98.5415	98.5097	98.4767	98.5847	98.496	98.5543	98.573	98.4922	98.5727	98.5375	98.4783	98.4801	98.5	98.5314	98.5417	98.5465	98.5301	98.4315	98.6017	98.4971	98.5208	98.6452	98.54	99.9666	99.8448	99.9806	100	99.2	98.8	99	98.3	99.9
Xant-154	98.6114	98.6116	98.6476	98.5705	98.5844	98.5801	98.534	98.5634	98.5745	98.5163	98.5531	98.5508	98.6267	98.4179	98.5647	98.51	98.4625	98.5258	98.4991	98.4618	98.5514	98.4572	98.5448	98.554	98.4684	98.5453	98.5098	98.5035	98.4645	98.5653	98.5407	98.5224	98.4742	98.5329	98.4286	98.5761	98.5022	98.5281	98.6075	98.5072	99.8589	99.7455	99.8645	99.8732	100	99.6	98.9	99.1	99.2
XVP-158	98.606	98.585	98.588	98.5101	98.516	98.5247	98.4681	98.536	98.5197	98.4889	98.5564	98.4882	98.5802	98.5271	98.5603	98.5535	98.4375	98.5711	98.5041	98.4231	98.5549	98.4815	98.5515	98.5287	98.5061	98.5448	98.4837	98.4387	98.4582	98.4895	98.5187	98.5598	98.5533	98.4964	98.4345	98.6078	98.5862	98.4738	98.6166	98.5604	99.794	99.7159	99.7901	99.7946	99.9455	100	98.5	99.9	98.8
XVP-183	98.6052	98.632	98.5733	98.5506	98.5602	98.5579	98.5393	98.5695	98.5736	98.5398	98.5825	98.5237	98.5801	98.4601	98.5471	98.5406	98.4835	98.5663	98.4929	98.4717	98.5569	98.5278	98.5823	98.5704	98.4946	98.5549	98.5139	98.5489	98.5161	98.4519	98.4767	98.5226	98.5797	98.5847	98.5131	98.617	98.4768	98.5184	98.5699	98.565	99.8355	99.743	99.8864	99.8317	99.8343	99.7367	100	98.1	99
XVP-160	98.6043	98.5598	98.5565	98.5388	98.5488	98.555	98.5113	98.5433	98.5274	98.476	98.5814	98.5228	98.5864	98.4896	98.561	98.5362	98.4696	98.5643	98.4728	98.4517	98.5603	98.4205	98.5554	98.5241	98.4958	98.5796	98.5388	98.401	98.4431	98.5019	98.5024	98.5743	98.5431	98.4807	98.4096	98.5777	98.5837	98.5069	98.6418	98.5771	99.7857	99.7707	99.713	99.7087	99.8873	99.9808	99.6676	100	98.8
XVP-25	98.6041	98.5889	98.608	98.5714	98.5818	98.5786	98.5143	98.5829	98.5699	98.4804	98.5558	98.5058	98.6329	98.437	98.5704	98.5218	98.4587	98.5652	98.4843	98.4641	98.5694	98.483	98.5719	98.4749	98.462	98.5557	98.523	98.4964	98.4675	98.5038	98.5083	98.5398	98.5323	98.5432	98.436	98.5762	98.4518	98.4703	98.6011	98.5216	99.9649	99.9154	99.9469	99.9631	99.8819	99.8109	99.8514	99.8296	100
XVP-170	98.604	98.5791	98.6221	98.5308	98.568	98.5732	98.5084	98.5357	98.5346	98.4947	98.5884	98.491	98.5981	98.4205	98.5767	98.5441	98.487	98.5511	98.486	98.4774	98.5762	98.4871	98.554	98.5416	98.4833	98.5549	98.52	98.4519	98.4774	98.5524	98.5111	98.5557	98.5365	98.5462	98.4985	98.5776	98.4715	98.5375	98.6183	98.5123	99.8579	99.767	99.8506	99.8782	99.9884	99.95	99.853	99.9088	99.8744
XVP-104	98.6038	98.6428	98.6207	98.5564	98.5687	98.5809	98.5421	98.5905	98.5624	98.5159	98.543	98.4713	98.5692	98.4513	98.6016	98.5924	98.5343	98.5952	98.5342	98.4849	98.5986	98.5075	98.5817	98.5888	98.5116	98.531	98.54	98.4871	98.5131	98.4735	98.4786	98.5859	98.5965	98.5015	98.4103	98.6088	98.5461	98.551	98.5777	98.5129	99.9056	99.8028	99.9119	99.9136	99.8563	99.7952	99.8443	99.7315	99.8761
XVP-240	98.6035	98.6025	98.5807	98.5834	98.6018	98.6159	98.5555	98.6226	98.5913	98.5515	98.5699	98.5275	98.5923	98.478	98.5619	98.6054	98.4913	98.5585	98.5723	98.5003	98.5495	98.5532	98.5649	98.5632	98.5445	98.5486	98.5165	98.5605	98.5167	98.5056	98.5284	98.5116	98.5756	98.5318	98.4943	98.5926	98.5667	98.4976	98.601	98.5121	99.9697	99.9887	99.9748	99.9861	99.8104	99.7959	99.8786	99.8155	99.9572
XVP-228	98.6031	98.5395	98.5756	98.5228	98.5434	98.5543	98.4948	98.5428	98.522	98.507	98.5899	98.5246	98.5585	98.4936	98.5892	98.5611	98.47	98.5585	98.5311	98.4548	98.6083	98.4969	98.5987	98.5434	98.5145	98.5763	98.5708	98.527	98.5197	98.5396	98.5559	98.5639	98.5204	98.5384	98.3843	98.5977	98.4919	98.4783	98.6227	98.5406	99.9734	99.9913	99.8702	99.7124	99.7512	99.6455	99.7667	99.6778	99.7433
XVP-224	98.6003	98.6004	98.5821	98.5804	98.5778	98.5834	98.5499	98.5835	98.5755	98.53	98.5627	98.5602	98.5651	98.4689	98.5748	98.6139	98.5196	98.5824	98.5492	98.5085	98.5851	98.5601	98.5702	98.5874	98.5226	98.5488	98.5317	98.5681	98.5237	98.5092	98.5116	98.5307	98.5837	98.4979	98.4985	98.6378	98.5184	98.467	98.6031	98.5511	99.9954	99.9818	99.9636	99.9646	99.8116	99.7915	99.8589	99.7536	99.9604
XVP-320	98.6001	98.6278	98.5773	98.6001	98.6158	98.6227	98.5592	98.6126	98.6092	98.5258	98.5803	98.5512	98.5776	98.4351	98.5703	98.5667	98.4929	98.5924	98.5627	98.5262	98.5713	98.5299	98.5987	98.5557	98.5378	98.5748	98.5475	98.5908	98.4963	98.494	98.4968	98.5659	98.5832	98.5733	98.5334	98.6352	98.5499	98.5248	98.586	98.5464	99.8639	99.8896	99.8976	99.858	99.8613	99.8341	99.9758	99.8205	99.8742
XVP-253	98.6	98.5925	98.608	98.5163	98.5672	98.5731	98.4942	98.5494	98.5072	98.5224	98.609	98.5007	98.5916	98.5059	98.5852	98.6079	98.4617	98.5825	98.5248	98.4449	98.6028	98.4919	98.5901	98.5438	98.4819	98.5829	98.5718	98.5252	98.4744	98.5146	98.5237	98.5936	98.5302	98.5384	98.4283	98.5707	98.5054	98.4712	98.6577	98.5635	99.9775	99.992	99.8845	99.8375	99.7199	99.745	99.7737	99.7709	99.9116
XVP-207	98.5992	98.6134	98.5779	98.5782	98.5802	98.5913	98.5538	98.6083	98.6085	98.5375	98.5165	98.4724	98.585	98.4268	98.5917	98.6155	98.4915	98.613	98.5473	98.4987	98.598	98.5272	98.5775	98.5349	98.556	98.5606	98.5356	98.566	98.5324	98.521	98.5174	98.5573	98.5904	98.5291	98.5095	98.5784	98.5449	98.5039	98.6047	98.5582	99.8976	99.899	99.8841	99.8865	99.7553	99.771	99.9007	99.7772	99.8975
XVP-318	98.5985	98.6082	98.5885	98.5788	98.5899	98.6055	98.5345	98.5993	98.6014	98.5409	98.5859	98.5485	98.5685	98.4209	98.5943	98.5475	98.5231	98.5806	98.5738	98.5185	98.5829	98.5342	98.606	98.5551	98.5423	98.5656	98.5496	98.5889	98.5184	98.4836	98.4965	98.55	98.574	98.569	98.5493	98.6575	98.5393	98.5261	98.5663	98.5351	99.8727	99.8905	99.8865	99.8554	99.8451	99.8516	99.9753	99.8479	99.8831
Xant-28	98.598	98.583	98.5832	98.5344	98.555	98.5647	98.5294	98.5711	98.5439	98.5051	98.4956	98.473	98.6098	98.4505	98.5901	98.5798	98.4872	98.5615	98.4705	98.4701	98.6029	98.4561	98.5795	98.5273	98.4937	98.544	98.5578	98.4963	98.5024	98.4848	98.5297	98.5468	98.5287	98.493	98.3925	98.6028	98.4835	98.4208	98.5247	98.5499	99.8692	99.9015	99.7949	99.7902	99.7563	99.7744	99.7441	99.7981	99.8217
XVP-259	98.5978	98.6024	98.6076	98.5639	98.5672	98.5797	98.5343	98.5938	98.5871	98.5277	98.5651	98.4942	98.5847	98.4471	98.566	98.5388	98.4704	98.5448	98.4979	98.4681	98.5727	98.4866	98.5834	98.5045	98.5097	98.5703	98.5484	98.5448	98.474	98.5344	98.5522	98.5489	98.5477	98.5544	98.4642	98.5967	98.4682	98.5256	98.6654	98.5455	99.8867	99.8981	99.8144	99.7919	99.7094	99.7796	99.8868	99.804	99.837
XVP-155	98.5968	98.5554	98.5633	98.4969	98.5056	98.5126	98.4623	98.5308	98.5098	98.4672	98.5492	98.4673	98.564	98.4541	98.5828	98.541	98.4524	98.5443	98.465	98.4232	98.5736	98.4119	98.5473	98.5162	98.4822	98.5661	98.4958	98.4507	98.4336	98.5028	98.5157	98.5572	98.5363	98.487	98.4173	98.6024	98.5751	98.4967	98.6086	98.547	99.7893	99.7495	99.7044	99.7111	99.8848	99.9892	99.6841	99.9957	99.8165
XVP-262	98.5968	98.6234	98.604	98.5369	98.5519	98.5521	98.5541	98.5199	98.5164	98.5369	98.5764	98.5153	98.6246	98.4927	98.6032	98.6349	98.5145	98.5804	98.507	98.48	98.6053	98.503	98.5691	98.5918	98.4949	98.5928	98.53	98.5443	98.5103	98.5285	98.5223	98.5784	98.6287	98.5518	98.4953	98.6182	98.5243	98.5296	98.6085	98.5583	99.9842	99.8767	99.9885	99.9727	99.8493	99.769	99.8995	99.7159	99.9603
XVP-222	98.5963	98.6189	98.5737	98.5923	98.61	98.629	98.5586	98.5873	98.5972	98.5392	98.5954	98.5512	98.5833	98.4617	98.5618	98.5645	98.5001	98.5748	98.5636	98.5116	98.5634	98.5231	98.5875	98.5477	98.5391	98.5504	98.5337	98.5901	98.497	98.4828	98.5002	98.5446	98.5718	98.5639	98.5532	98.6356	98.5287	98.5357	98.5859	98.5566	99.8709	99.8901	99.8943	99.8509	99.8305	99.8155	99.9858	99.7899	99.8751
XVP-174	98.5953	98.5745	98.6034	98.5316	98.557	98.5652	98.5018	98.5328	98.5074	98.483	98.5645	98.5215	98.6	98.4516	98.5521	98.5015	98.455	98.5479	98.5215	98.4823	98.5458	98.4966	98.5375	98.496	98.4823	98.5348	98.5284	98.4772	98.477	98.5396	98.516	98.5415	98.5467	98.5249	98.4738	98.58	98.4835	98.5401	98.6477	98.5297	99.8589	99.7561	99.8462	99.8924	99.9868	99.9471	99.8484	99.9027	99.8906
XVP-128	98.5948	98.5887	98.5809	98.5248	98.522	98.5247	98.4951	98.5462	98.5378	98.4574	98.535	98.4704	98.5518	98.4454	98.5703	98.5276	98.4304	98.4873	98.4228	98.4196	98.563	98.4051	98.5138	98.5033	98.472	98.5579	98.4839	98.4244	98.4147	98.4955	98.5052	98.5521	98.5362	98.4747	98.4054	98.5689	98.5505	98.5052	98.6139	98.5418	99.7757	99.7642	99.7115	99.7143	99.8844	99.9771	99.6761	99.9942	99.8113
XVP-255	98.5947	98.5464	98.5691	98.5284	98.5469	98.5526	98.4762	98.5627	98.5311	98.4606	98.5581	98.4815	98.6151	98.4444	98.5689	98.5506	98.4451	98.4942	98.4485	98.4264	98.5624	98.4556	98.5436	98.5268	98.4604	98.5491	98.5259	98.5029	98.4642	98.5174	98.5107	98.5522	98.5175	98.5609	98.4109	98.5422	98.5264	98.5079	98.6057	98.5036	99.9788	99.9699	99.874	99.8236	99.7297	99.7656	99.7673	99.8129	99.9166
XVP-178	98.593	98.5925	98.6133	98.4955	98.4969	98.5072	98.4651	98.5287	98.503	98.4754	98.5517	98.4351	98.5558	98.4428	98.5753	98.5279	98.4555	98.5583	98.5255	98.4333	98.5681	98.5006	98.6182	98.4878	98.4978	98.515	98.5445	98.4739	98.5042	98.4802	98.5332	98.5042	98.5216	98.49	98.3852	98.5711	98.4807	98.4284	98.5416	98.5333	99.9068	99.9007	99.8077	99.8033	99.7649	99.7762	99.754	99.8101	99.8818
XVP-102	98.5919	98.6334	98.601	98.5421	98.5563	98.5708	98.5395	98.5542	98.5536	98.5044	98.5613	98.4815	98.5838	98.4578	98.6029	98.6048	98.5127	98.5937	98.5465	98.4783	98.6044	98.5129	98.578	98.584	98.5019	98.5203	98.5391	98.5009	98.5055	98.4911	98.4905	98.5576	98.606	98.5126	98.3893	98.6057	98.5438	98.55	98.5692	98.5144	99.9029	99.8041	99.9146	99.901	99.8585	99.7869	99.832	99.7294	99.881
XVP-275	98.5914	98.6117	98.5808	98.6104	98.6116	98.613	98.5771	98.631	98.6003	98.5162	98.5641	98.4877	98.5667	98.4903	98.582	98.624	98.4847	98.572	98.566	98.4859	98.573	98.5415	98.5868	98.5717	98.5209	98.5439	98.5209	98.5465	98.5192	98.53	98.5015	98.5396	98.5533	98.5245	98.4879	98.6178	98.5511	98.4754	98.6062	98.5062	99.9772	99.9782	99.9587	99.9599	99.8275	99.8035	99.8453	99.8356	99.9443
XVP-304	98.591	98.5762	98.5899	98.5487	98.5579	98.5637	98.5242	98.5323	98.5497	98.4988	98.5642	98.5276	98.6163	98.4191	98.5345	98.5072	98.4573	98.5235	98.4729	98.4622	98.5279	98.4778	98.5387	98.5015	98.4791	98.5232	98.5082	98.4721	98.4748	98.5251	98.4975	98.5138	98.5184	98.5562	98.473	98.5658	98.4947	98.5402	98.6015	98.4902	99.8318	99.7332	99.8797	99.8429	99.9615	99.91	99.8801	99.8565	99.8583
XVP-56	98.5899	98.6436	98.5945	98.6617	98.6458	98.651	98.6237	98.6609	98.64	98.5418	98.5549	98.541	98.5701	98.4691	98.597	98.5858	98.5298	98.6064	98.6024	98.5227	98.5768	98.5756	98.6223	98.5595	98.5648	98.5445	98.5426	98.5683	98.562	98.5215	98.5646	98.5034	98.5726	98.5482	98.5335	98.6153	98.5418	98.5328	98.6107	98.561	99.9746	99.9804	99.996	99.9645	99.847	99.8289	99.893	99.7994	99.957
XVP-189	98.5896	98.6423	98.6239	98.6032	98.6145	98.6208	98.5899	98.6081	98.5943	98.5007	98.5753	98.5028	98.5882	98.4953	98.5989	98.6031	98.5149	98.5907	98.5565	98.504	98.5975	98.5545	98.6013	98.5685	98.5308	98.5565	98.5395	98.5092	98.5081	98.5303	98.5367	98.5486	98.5904	98.5269	98.4975	98.5975	98.517	98.5178	98.6507	98.5475	99.977	99.885	99.9952	99.9712	99.8693	99.8186	99.8754	99.7282	99.9586
XVP-235	98.5852	98.5678	98.5983	98.5275	98.5486	98.5491	98.5117	98.5461	98.5399	98.5003	98.5455	98.5047	98.5932	98.432	98.5753	98.5744	98.4409	98.532	98.5007	98.4486	98.5758	98.4947	98.5623	98.5541	98.4814	98.55	98.5383	98.523	98.4946	98.5279	98.5016	98.5841	98.5146	98.5267	98.4431	98.5485	98.5195	98.4354	98.6384	98.5584	99.9863	99.98	99.8847	99.8482	99.6609	99.7781	99.7511	99.7694	99.9255
XVP-77	98.5847	98.5714	98.6054	98.5272	98.5184	98.5141	98.5108	98.5477	98.5422	98.4606	98.5422	98.4112	98.5518	98.4507	98.5567	98.5191	98.4374	98.5354	98.5081	98.4314	98.5473	98.4775	98.582	98.4996	98.4666	98.5224	98.5526	98.4518	98.4494	98.4605	98.5014	98.535	98.4749	98.4646	98.3668	98.5659	98.4784	98.4307	98.5216	98.5276	99.9033	99.9005	99.7945	99.7999	99.7596	99.7595	99.7358	99.8135	99.8558
XVP-234	98.5834	98.5573	98.5787	98.5441	98.5308	98.5266	98.5205	98.5512	98.5539	98.4716	98.5106	98.4766	98.5703	98.4228	98.5594	98.6016	98.448	98.5337	98.5105	98.4737	98.5624	98.5062	98.5786	98.55	98.4738	98.5584	98.5681	98.5403	98.4846	98.5287	98.509	98.5682	98.5421	98.5406	98.4479	98.5638	98.5011	98.4736	98.6576	98.5673	99.9822	99.982	99.8906	99.8539	99.6481	99.7749	99.7723	99.8041	99.9269
XVP-251	98.5828	98.5919	98.5876	98.5359	98.5635	98.566	98.5097	98.561	98.5432	98.455	98.5647	98.4798	98.6131	98.4441	98.615	98.593	98.4584	98.5684	98.5135	98.444	98.6064	98.4882	98.5986	98.52	98.4816	98.5784	98.5493	98.5288	98.4937	98.5342	98.5264	98.5954	98.5454	98.5534	98.4344	98.5761	98.5022	98.5044	98.6116	98.5395	99.9841	99.9839	99.8699	99.8517	99.7114	99.7464	99.748	99.7835	99.9301
XVP-157	98.5822	98.5613	98.5629	98.5219	98.5329	98.5197	98.4848	98.5313	98.507	98.4313	98.5298	98.4661	98.5547	98.4169	98.5828	98.5387	98.4422	98.546	98.4285	98.4299	98.5712	98.413	98.549	98.4938	98.4716	98.5612	98.5013	98.4079	98.4292	98.5151	98.511	98.5625	98.5494	98.4881	98.392	98.5807	98.5396	98.5266	98.636	98.5321	99.7643	99.7345	99.7056	99.7104	99.8831	99.9901	99.6694	99.9967	99.8061
XVP-161	98.5814	98.529	98.5492	98.5211	98.5423	98.5288	98.4839	98.5396	98.5311	98.4556	98.5104	98.4807	98.5659	98.424	98.5808	98.5171	98.4555	98.5389	98.4643	98.4659	98.5827	98.4634	98.5466	98.4801	98.4874	98.5713	98.5085	98.4417	98.4529	98.5022	98.4895	98.5906	98.557	98.4784	98.4331	98.5845	98.5693	98.5224	98.634	98.5568	99.7906	99.7285	99.7859	99.795	99.9549	99.9919	99.7748	99.9954	99.8053
XVP-242	98.58	98.6144	98.5846	98.577	98.561	98.5596	98.5986	98.5425	98.5384	98.5552	98.5566	98.5296	98.5858	98.4715	98.6021	98.5939	98.5253	98.5681	98.526	98.5013	98.6164	98.5126	98.5491	98.5959	98.5109	98.5739	98.5543	98.5658	98.5256	98.5419	98.4913	98.566	98.585	98.5257	98.4787	98.6172	98.5665	98.5629	98.6532	98.5413	99.9797	99.8745	99.9872	99.9704	99.858	99.7988	99.8871	99.7099	99.9496
Xant-259	98.5789	98.618	98.5378	98.5433	98.5233	98.5365	98.5345	98.5396	98.5333	98.5174	98.5391	98.502	98.5878	98.418	98.5752	98.5844	98.497	98.5992	98.5761	98.5199	98.5867	98.5335	98.61	98.5905	98.5821	98.554	98.5596	98.5475	98.5684	98.4913	98.537	98.5481	98.5762	98.5937	98.546	98.648	98.618	98.4859	98.5897	98.535	99.8719	99.8412	99.8782	99.843	99.8719	99.8576	99.9151	99.8711	99.8601
XVP-163	98.5785	98.5503	98.5683	98.5542	98.5602	98.5629	98.5263	98.575	98.5666	98.4631	98.5534	98.474	98.5567	98.4556	98.5743	98.5241	98.443	98.5343	98.4703	98.4571	98.5589	98.4618	98.5367	98.4977	98.473	98.5525	98.4992	98.4025	98.4439	98.487	98.4886	98.5517	98.5574	98.4681	98.3938	98.5919	98.5512	98.5399	98.6426	98.5428	99.7634	99.7328	99.8068	99.8139	99.9713	99.9844	99.7662	99.9937	99.814
XVP-166	98.5753	98.5659	98.6057	98.5127	98.5058	98.5149	98.4708	98.5132	98.503	98.4441	98.5481	98.4854	98.5555	98.5003	98.5949	98.5955	98.4358	98.5585	98.5002	98.4395	98.6045	98.4905	98.6004	98.5726	98.4719	98.5648	98.5446	98.5169	98.4733	98.5523	98.516	98.5867	98.5524	98.5506	98.4192	98.5663	98.4915	98.4371	98.655	98.5455	99.983	99.968	99.8958	99.8509	99.7477	99.7656	99.7807	99.8021	99.9244
XVP-96	98.5734	98.5869	98.5909	98.5393	98.5641	98.5697	98.5014	98.5393	98.5323	98.4512	98.5846	98.4949	98.576	98.4565	98.5546	98.5076	98.4507	98.5505	98.481	98.4613	98.5488	98.4713	98.533	98.5312	98.4585	98.5292	98.5199	98.4426	98.4601	98.5252	98.4993	98.5343	98.5257	98.4755	98.3942	98.5418	98.5273	98.5205	98.62	98.521	99.822	99.6873	99.8049	99.825	99.9948	99.9485	99.7709	99.9121	99.8055
12680	98.5727	98.5997	98.5702	98.6158	98.6296	98.642	98.5963	98.6258	98.6127	98.5685	98.5078	98.5305	98.6134	98.4164	98.5215	98.5287	98.4621	98.5836	98.5246	98.4852	98.5274	98.4941	98.5658	98.5824	98.4842	98.5316	98.5095	98.4927	98.4884	98.4641	98.4931	98.5023	98.5528	98.5489	98.5209	98.6014	98.5743	98.5067	98.5806	98.521	99.9115	99.8952	99.8851	99.8836	99.9191	99.9231	99.9121	99.9256	99.903
XVP-312	98.5723	98.6234	98.5851	98.6292	98.6411	98.6572	98.6074	98.614	98.6263	98.5706	98.556	98.5648	98.5844	98.4611	98.5803	98.5432	98.5458	98.5866	98.5593	98.5382	98.5639	98.5273	98.5703	98.5651	98.5624	98.5485	98.5425	98.5589	98.5245	98.4965	98.5048	98.5474	98.5909	98.5525	98.5571	98.6157	98.5166	98.5704	98.6115	98.5424	99.8977	99.9137	99.9063	99.8825	99.8347	99.8067	99.9726	99.8019	99.9019
Xant-546	98.5718	98.6574	98.6067	98.5686	98.5979	98.596	98.5837	98.5572	98.5771	98.5375	98.5581	98.4743	98.5889	98.4845	98.5709	98.6189	98.514	98.5789	98.5779	98.4944	98.5733	98.5655	98.591	98.5861	98.5492	98.5574	98.5212	98.5365	98.5405	98.5445	98.5365	98.5547	98.5606	98.5582	98.4667	98.6148	98.5373	98.4434	98.621	98.5284	99.9657	99.9806	99.95	99.9667	99.8462	99.8144	99.8364	99.8326	99.9672
XVP-310	98.5712	98.5811	98.5662	98.5505	98.553	98.5437	98.5692	98.5185	98.5272	98.5181	98.5399	98.5272	98.5907	98.4695	98.5893	98.6021	98.519	98.5728	98.5136	98.5004	98.6051	98.5124	98.5416	98.5868	98.5026	98.5867	98.5505	98.5545	98.529	98.514	98.4754	98.5849	98.5931	98.552	98.4855	98.6173	98.574	98.5403	98.6539	98.5334	99.9781	99.8778	99.9845	99.9723	99.8585	99.776	99.8984	99.711	99.9621
XVP-71	98.5709	98.5929	98.5921	98.5247	98.539	98.5518	98.4988	98.5253	98.52	98.4482	98.5441	98.4708	98.5602	98.4566	98.5923	98.582	98.4813	98.5357	98.5195	98.4317	98.5877	98.4868	98.5647	98.5223	98.455	98.5233	98.5326	98.5077	98.4466	98.4786	98.5029	98.5613	98.5064	98.55	98.4198	98.5542	98.4891	98.4318	98.5263	98.5232	99.9551	99.9591	99.8538	99.8253	99.7568	99.811	99.7687	99.8813	99.8899
XVP-156	98.5701	98.5563	98.5741	98.505	98.5237	98.5299	98.4948	98.5119	98.5014	98.4304	98.5629	98.4644	98.5545	98.4762	98.5773	98.5198	98.4467	98.5374	98.4515	98.4301	98.5781	98.4459	98.5402	98.4851	98.4939	98.5604	98.493	98.4177	98.4468	98.5088	98.5121	98.5565	98.5516	98.4779	98.4255	98.5666	98.5633	98.5234	98.6401	98.5567	99.7844	99.7708	99.7023	99.7012	99.8837	99.9898	99.6881	99.9951	99.7963
XVP-232	98.5697	98.5931	98.5731	98.5149	98.5432	98.551	98.4941	98.5201	98.5395	98.4716	98.5505	98.4933	98.5922	98.4487	98.5885	98.584	98.4659	98.5095	98.4965	98.4359	98.5846	98.4903	98.5591	98.5242	98.4569	98.5294	98.537	98.5119	98.4888	98.5318	98.5154	98.5313	98.5169	98.5097	98.4321	98.5433	98.4996	98.4525	98.5997	98.536	99.9858	99.966	99.8619	99.8451	99.7302	99.7617	99.7502	99.8157	99.9186
XVP-82	98.5694	98.5978	98.5702	98.5435	98.5575	98.5686	98.5334	98.5539	98.5599	98.5066	98.5645	98.4561	98.5603	98.4544	98.5736	98.5789	98.4831	98.5989	98.5544	98.4976	98.5717	98.5443	98.5919	98.5619	98.5323	98.5519	98.5508	98.5334	98.5018	98.4747	98.5039	98.5574	98.5717	98.4895	98.3984	98.5962	98.5601	98.5337	98.5971	98.5331	99.898	99.8042	99.9172	99.9035	99.8614	99.7857	99.8474	99.73	99.8848
XVP-162	98.569	98.5463	98.5438	98.522	98.5177	98.519	98.4853	98.5251	98.5262	98.4569	98.54	98.4777	98.5617	98.425	98.578	98.5161	98.4453	98.5254	98.455	98.4334	98.5644	98.4205	98.5345	98.502	98.4857	98.5565	98.5101	98.4372	98.4248	98.4971	98.4969	98.5572	98.5421	98.4829	98.4171	98.5981	98.5668	98.5301	98.6205	98.546	99.785	99.7468	99.707	99.7216	99.8772	99.9907	99.6808	99.9862	99.7978
XVP-238	98.5688	98.6136	98.5893	98.5568	98.5687	98.5717	98.5227	98.5596	98.5484	98.493	98.5262	98.5196	98.5996	98.4909	98.593	98.6364	98.534	98.608	98.5614	98.5115	98.579	98.5416	98.5934	98.57	98.5216	98.5471	98.5473	98.5382	98.5292	98.5263	98.5222	98.5326	98.5959	98.5511	98.4806	98.6263	98.5198	98.5153	98.5675	98.5071	99.9879	99.9808	99.9549	99.9306	99.8193	99.7885	99.8496	99.8217	99.9691
XVP-306	98.5684	98.6241	98.5849	98.6245	98.6231	98.618	98.6024	98.6272	98.6119	98.5141	98.5686	98.5059	98.5615	98.472	98.5983	98.6278	98.5044	98.6128	98.5826	98.5059	98.5857	98.5602	98.6192	98.5792	98.5314	98.5448	98.5471	98.5797	98.536	98.555	98.5218	98.5604	98.5505	98.5526	98.4951	98.6376	98.5586	98.5146	98.6417	98.5339	99.9841	99.9813	99.9715	99.9408	99.8293	99.8069	99.8335	99.8218	99.9561
XVP-164	98.5682	98.5318	98.5542	98.4966	98.508	98.515	98.4734	98.5157	98.5003	98.4386	98.5765	98.456	98.555	98.4659	98.5849	98.514	98.4355	98.5271	98.4747	98.4167	98.5822	98.4438	98.5608	98.4883	98.4608	98.5743	98.4941	98.4358	98.4438	98.5005	98.4905	98.5755	98.5716	98.4878	98.41	98.5673	98.5585	98.5178	98.6223	98.5696	99.7705	99.742	99.6969	99.7153	99.868	99.9888	99.6755	99.9908	99.8061
XVP-42	98.5669	98.5755	98.5759	98.5265	98.5278	98.5385	98.4989	98.5534	98.5282	98.4797	98.5395	98.4842	98.5924	98.432	98.6097	98.577	98.4581	98.5534	98.4935	98.4205	98.6105	98.4611	98.5666	98.5177	98.4651	98.5381	98.5591	98.5019	98.4534	98.5001	98.5038	98.5736	98.5369	98.5634	98.4054	98.5649	98.4991	98.4478	98.6021	98.5308	99.9353	99.9609	99.8579	99.8287	99.7648	99.845	99.7942	99.8673	99.909
XVP-285	98.5663	98.5977	98.5812	98.6128	98.6214	98.6376	98.5787	98.6266	98.6207	98.5549	98.5716	98.5288	98.5867	98.4632	98.5796	98.5562	98.5109	98.5807	98.5874	98.5292	98.5746	98.5751	98.579	98.5584	98.5501	98.5614	98.5519	98.5834	98.5015	98.5192	98.5353	98.5665	98.5715	98.5674	98.5495	98.6103	98.5588	98.5592	98.6414	98.5472	99.8981	99.9103	99.9024	99.8864	99.8233	99.8055	99.9703	99.8157	99.9047
XVP-257	98.5662	98.548	98.599	98.5271	98.547	98.5387	98.4958	98.5534	98.5243	98.4562	98.5121	98.472	98.6134	98.4832	98.601	98.5759	98.49	98.5301	98.4819	98.4743	98.5941	98.4787	98.5702	98.5323	98.466	98.5795	98.5638	98.518	98.489	98.5499	98.5272	98.5839	98.5499	98.54	98.4361	98.558	98.4997	98.4984	98.6222	98.5446	99.9867	99.983	99.8585	99.8438	99.6007	99.7588	99.7626	99.811	99.9065
XVP-192	98.5655	98.6019	98.6007	98.5752	98.6077	98.6101	98.563	98.6256	98.5893	98.5289	98.5305	98.4948	98.6204	98.4841	98.6021	98.6212	98.5065	98.5866	98.5624	98.4862	98.5966	98.5235	98.5745	98.5704	98.522	98.5728	98.5294	98.5257	98.5379	98.5405	98.4971	98.561	98.591	98.5365	98.4978	98.5966	98.5684	98.5458	98.5926	98.5396	99.9842	99.9738	99.9674	99.9514	99.821	99.7921	99.834	99.8101	99.9521
XVP-179	98.5653	98.6071	98.6103	98.5589	98.5492	98.5454	98.5219	98.5567	98.5315	98.4458	98.56	98.482	98.577	98.4656	98.5907	98.5716	98.4228	98.5377	98.5096	98.4413	98.5785	98.4749	98.5992	98.5286	98.4938	98.5326	98.5502	98.5133	98.472	98.5194	98.5407	98.5481	98.5162	98.5287	98.4117	98.5635	98.4888	98.4713	98.6354	98.5471	99.9764	99.98	99.873	99.8526	99.723	99.7784	99.7774	99.8233	99.9364
Xant-565	98.5652	98.632	98.5841	98.6261	98.633	98.6417	98.5976	98.6349	98.624	98.5708	98.5655	98.5565	98.5857	98.4831	98.5922	98.558	98.5374	98.5707	98.5581	98.5292	98.6054	98.5473	98.5758	98.5687	98.5195	98.5452	98.5607	98.5606	98.5278	98.5045	98.5373	98.5569	98.5534	98.5575	98.5345	98.6153	98.5244	98.5183	98.6291	98.5135	99.9011	99.9082	99.9069	99.8951	99.8585	99.8281	99.9634	99.8097	99.8953
XVP-112	98.565	98.5901	98.6026	98.5512	98.5324	98.5301	98.529	98.5603	98.5413	98.4679	98.5414	98.4733	98.5729	98.4658	98.5999	98.5831	98.4672	98.586	98.5032	98.4351	98.5856	98.468	98.6009	98.5386	98.4817	98.5331	98.5723	98.4478	98.4644	98.4935	98.4844	98.5572	98.5226	98.4798	98.3907	98.583	98.4919	98.4711	98.5326	98.5278	99.903	99.8989	99.7945	99.7808	99.7514	99.7527	99.7317	99.8135	99.8595
XVP-40	98.565	98.6054	98.5858	98.5819	98.6045	98.6168	98.5557	98.5841	98.5761	98.5248	98.5758	98.505	98.5784	98.5175	98.5537	98.6171	98.4945	98.5578	98.5892	98.5054	98.5515	98.5654	98.5508	98.5942	98.5238	98.5554	98.5432	98.5367	98.5163	98.5062	98.5113	98.5237	98.5646	98.5118	98.4667	98.5768	98.5703	98.5068	98.6407	98.536	99.9764	99.9731	99.9848	99.9822	99.8449	99.8141	99.8607	99.8144	99.9402
XVP-88	98.5645	98.5743	98.5258	98.5445	98.5596	98.572	98.5276	98.5629	98.5714	98.5057	98.5665	98.4957	98.5409	98.4266	98.5506	98.5929	98.5034	98.5992	98.5724	98.5199	98.5426	98.5431	98.5843	98.5516	98.5612	98.5446	98.5385	98.5882	98.5479	98.4678	98.5187	98.4919	98.5528	98.5839	98.5395	98.612	98.6138	98.5326	98.546	98.5314	99.8911	99.8607	99.8898	99.8368	99.865	99.8659	99.9228	99.8759	99.8494
XVP-51	98.5641	98.5629	98.5666	98.525	98.536	98.5496	98.4811	98.5366	98.5367	98.4573	98.5416	98.4542	98.5595	98.4399	98.5693	98.5417	98.4591	98.5438	98.5396	98.4653	98.5587	98.4859	98.5647	98.5135	98.5006	98.53	98.5447	98.549	98.4568	98.4737	98.5167	98.5264	98.4928	98.5322	98.43	98.5663	98.5393	98.4303	98.533	98.5193	99.9502	99.9592	99.8423	99.8309	99.7516	99.8126	99.7752	99.8657	99.9123
XVP-99	98.5629	98.5762	98.5827	98.5299	98.5377	98.5491	98.4885	98.5523	98.5536	98.475	98.5424	98.4368	98.5585	98.4312	98.6068	98.5685	98.4581	98.5301	98.5069	98.4323	98.5913	98.4379	98.5564	98.531	98.4546	98.5236	98.5523	98.4639	98.4337	98.4733	98.5004	98.5463	98.5182	98.4871	98.3704	98.5657	98.5299	98.4795	98.5925	98.5233	99.8797	99.8649	99.7945	99.7442	99.7308	99.8426	99.7048	99.8824	99.8327
XVP-81	98.5628	98.5589	98.6172	98.5308	98.5317	98.5447	98.4969	98.5705	98.5437	98.4568	98.5286	98.4549	98.5633	98.4535	98.5791	98.5491	98.4339	98.5035	98.501	98.4435	98.5819	98.4745	98.5746	98.4949	98.4701	98.543	98.5409	98.4799	98.459	98.4984	98.4896	98.5685	98.5039	98.4931	98.3821	98.5689	98.4655	98.4277	98.5636	98.5405	99.9116	99.9079	99.8139	99.8092	99.7526	99.7381	99.7413	99.8004	99.8687
XVP-181	98.5618	98.5729	98.5959	98.5557	98.5625	98.5639	98.5181	98.5332	98.5336	98.4571	98.5547	98.4578	98.6238	98.4686	98.577	98.577	98.4359	98.4949	98.5174	98.4593	98.5809	98.4875	98.5967	98.5011	98.4689	98.5431	98.5491	98.5457	98.4557	98.5231	98.541	98.553	98.522	98.5623	98.4319	98.5561	98.4901	98.4693	98.6724	98.5565	99.9724	99.981	99.8826	99.8359	99.7098	99.7499	99.7931	99.8367	99.921
85-10	98.5612	98.668	98.5837	98.6216	98.6482	98.6301	98.5803	98.6158	98.6156	98.5567	98.5691	98.5471	98.6457	98.4118	98.5123	98.5598	98.4843	98.5131	98.5135	98.4619	98.5353	98.4904	98.5132	98.5808	98.4571	98.5183	98.4914	98.5672	98.4482	98.4685	98.449	98.5202	98.5162	98.5513	98.5291	98.5894	98.6069	98.547	98.5947	98.5263	99.8283	99.8322	99.7747	99.7853	99.9299	99.8959	99.8435	99.9194	99.8062
XVP-66	98.5594	98.5498	98.578	98.5155	98.5352	98.5277	98.4889	98.5386	98.5247	98.4477	98.5373	98.4298	98.5559	98.4214	98.5751	98.5646	98.4553	98.5569	98.4972	98.4573	98.5784	98.4785	98.5946	98.511	98.4924	98.5577	98.5529	98.5056	98.4598	98.4791	98.4926	98.5717	98.5222	98.485	98.406	98.589	98.502	98.4595	98.5534	98.5272	99.9071	99.9019	99.7985	99.8166	99.7578	99.7787	99.748	99.8153	99.858
XVP-278	98.5593	98.6384	98.603	98.6496	98.658	98.6767	98.6003	98.6043	98.6179	98.5842	98.5808	98.5585	98.6138	98.4809	98.5758	98.5486	98.5397	98.6013	98.5834	98.536	98.5774	98.5583	98.6013	98.5694	98.5441	98.5378	98.5548	98.5758	98.4841	98.5076	98.5285	98.5386	98.5718	98.5522	98.5379	98.6076	98.5444	98.5662	98.6188	98.5395	99.9018	99.9089	99.89	99.8838	99.8077	99.8046	99.9708	99.8162	99.9103
XVP-287	98.5566	98.5356	98.5727	98.5021	98.5221	98.5094	98.4824	98.523	98.5238	98.4444	98.5236	98.4756	98.6068	98.4501	98.5867	98.5722	98.4629	98.505	98.4731	98.4481	98.58	98.4856	98.5452	98.512	98.4688	98.5672	98.5505	98.5023	98.4805	98.5204	98.4971	98.5662	98.5244	98.572	98.4008	98.5601	98.4991	98.5523	98.5853	98.5066	99.9836	99.9658	99.857	99.8375	99.7053	99.7643	99.7509	99.8143	99.8943
XVP-216	98.5562	98.5368	98.5838	98.516	98.5261	98.5361	98.517	98.5378	98.5393	98.4301	98.5441	98.4571	98.5973	98.4619	98.5849	98.5959	98.454	98.5114	98.4701	98.4472	98.5838	98.4557	98.5518	98.5262	98.4586	98.5581	98.5338	98.481	98.4738	98.5423	98.4867	98.5432	98.5254	98.5196	98.4164	98.5554	98.4708	98.5127	98.6256	98.5131	99.9849	99.985	99.8612	99.8385	99.7279	99.7648	99.7577	99.8136	99.9185
XVP-295	98.556	98.5384	98.578	98.5021	98.5139	98.5273	98.4731	98.5133	98.5072	98.462	98.5432	98.5253	98.5849	98.4665	98.5862	98.6054	98.4556	98.5353	98.4809	98.4452	98.5774	98.4784	98.5707	98.5338	98.4657	98.5693	98.5336	98.5224	98.4739	98.5191	98.4929	98.5647	98.5324	98.5094	98.4056	98.5683	98.4985	98.4664	98.5955	98.5324	99.982	99.9742	99.8614	99.8457	99.7166	99.7712	99.7646	99.8211	99.923
XVP-220	98.5538	98.5454	98.6	98.5084	98.5331	98.5357	98.5109	98.543	98.5287	98.457	98.5367	98.4805	98.5998	98.4789	98.598	98.6279	98.4523	98.5404	98.4766	98.4254	98.5907	98.4634	98.5844	98.5313	98.4607	98.5632	98.5372	98.4987	98.4769	98.5636	98.5009	98.5663	98.5427	98.5556	98.4041	98.5461	98.4684	98.4822	98.5822	98.5292	99.9828	99.9662	99.8602	99.8228	99.7069	99.7482	99.7225	99.7997	99.9171
XVP-168	98.5528	98.6064	98.5665	98.5861	98.5851	98.5947	98.5563	98.596	98.5958	98.5061	98.5459	98.5153	98.5673	98.4602	98.6056	98.6072	98.5076	98.6253	98.5709	98.526	98.6038	98.5284	98.6332	98.5702	98.5582	98.552	98.587	98.5392	98.5373	98.5185	98.5244	98.5633	98.5912	98.5257	98.4461	98.6195	98.5229	98.5359	98.5727	98.5475	99.9177	99.9141	99.8909	99.8889	99.7803	99.795	99.8189	99.7928	99.9098
Xant-247	98.5513	98.5884	98.5554	98.5309	98.5351	98.5318	98.5069	98.5392	98.5534	98.5117	98.532	98.4933	98.5954	98.3761	98.5696	98.5562	98.4648	98.5275	98.5376	98.468	98.5705	98.5103	98.5714	98.5128	98.5371	98.5317	98.4852	98.5344	98.5187	98.4707	98.5201	98.5539	98.5468	98.5616	98.5177	98.6127	98.5978	98.4834	98.5626	98.5137	99.8728	99.8717	99.8922	99.8277	99.8287	99.878	99.8991	99.8903	99.8513
XVP-195	98.5509	98.5708	98.5477	98.5372	98.5425	98.5575	98.5171	98.5445	98.5469	98.5001	98.555	98.4777	98.5794	98.4274	98.5702	98.5798	98.4802	98.5738	98.5915	98.4907	98.5776	98.5323	98.5772	98.5569	98.5511	98.5529	98.5099	98.559	98.5398	98.4899	98.5149	98.5434	98.58	98.5903	98.5056	98.6291	98.6204	98.5346	98.5353	98.5049	99.8771	99.8707	99.898	99.8566	99.8081	99.8478	99.9196	99.8683	99.854
XVP-187	98.5501	98.5846	98.5817	98.4988	98.5104	98.5231	98.4588	98.4984	98.5085	98.4346	98.5329	98.4502	98.5689	98.4417	98.5657	98.5257	98.4124	98.5183	98.4906	98.3837	98.5635	98.4531	98.6025	98.492	98.4493	98.5029	98.5083	98.4523	98.4207	98.464	98.4913	98.555	98.508	98.4853	98.3435	98.5479	98.4836	98.4308	98.5646	98.5224	99.9042	99.9104	99.8142	99.7923	99.7454	99.7252	99.7407	99.7971	99.8344
XVP-194	98.5477	98.5878	98.5459	98.5476	98.563	98.5771	98.5304	98.5687	98.5498	98.481	98.5463	98.504	98.5643	98.4336	98.5542	98.5592	98.4801	98.5751	98.571	98.4804	98.5534	98.532	98.5687	98.5315	98.5324	98.5309	98.4983	98.5467	98.5161	98.4748	98.4879	98.5473	98.5623	98.5914	98.5213	98.6135	98.6025	98.5249	98.5285	98.5248	99.8811	99.8683	99.8969	99.8497	99.8113	99.8568	99.9263	99.8755	99.852
XVP-281	98.5471	98.6194	98.5962	98.6435	98.6515	98.6504	98.6161	98.6187	98.6368	98.5512	98.5472	98.547	98.5894	98.4511	98.5421	98.5228	98.511	98.5653	98.5467	98.5382	98.5411	98.5394	98.5569	98.5321	98.523	98.5485	98.5531	98.5474	98.4969	98.5214	98.5301	98.5451	98.5606	98.547	98.538	98.6149	98.5301	98.5444	98.6331	98.5167	99.8966	99.9105	99.893	99.8851	99.8143	99.7973	99.972	99.8063	99.9037
XVP-139	98.535	98.5541	98.5319	98.561	98.575	98.5663	98.5453	98.5712	98.5751	98.4677	98.517	98.5076	98.5628	98.4093	98.57	98.5545	98.488	98.575	98.5641	98.5238	98.5643	98.515	98.5691	98.5436	98.5465	98.5437	98.5525	98.5646	98.5328	98.4935	98.4973	98.5333	98.556	98.5841	98.5504	98.6359	98.6233	98.5477	98.5685	98.5206	99.879	99.872	99.8949	99.8515	99.8565	99.8539	99.9209	99.8676	99.8534
LMG930	98.5282	98.5926	98.5863	98.5604	98.6066	98.6112	98.5421	98.5811	98.5363	98.5222	98.5325	98.5033	98.6316	98.3863	98.5516	98.5571	98.5071	98.5496	98.5328	98.514	98.5609	98.499	98.5429	98.5477	98.5422	98.5379	98.5205	98.5586	98.4838	98.5009	98.489	98.558	98.58	98.5948	98.5406	98.6034	98.5583	98.5552	98.6159	98.4981	99.8334	99.8548	99.8208	99.8288	99.926	99.9348	99.8299	99.9403	99.8397
CFBP3836	98.5277	98.5887	98.5407	98.4764	98.4774	98.4955	98.4941	98.5134	98.5113	98.5563	98.5129	98.5157	98.593	98.5596	98.6345	98.6109	98.5495	98.5305	98.5354	98.5497	98.6397	98.5583	98.541	98.6105	98.5371	98.6507	98.5611	98.5498	98.5799	98.5978	98.5466	98.6449	98.6489	98.614	98.5579	98.561	98.5335	98.4845	98.5359	98.7126	98.4095	98.4234	98.482	98.4141	98.4965	98.4708	98.4394	98.4555	98.3997
12679	98.5002	98.5876	98.5724	98.5398	98.574	98.5721	98.5361	98.545	98.5758	98.5232	98.5361	98.4924	98.6187	98.4071	98.542	98.565	98.4741	98.5585	98.4794	98.496	98.5431	98.494	98.5109	98.5332	98.4721	98.5247	98.5073	98.5714	98.4662	98.5133	98.4448	98.5652	98.5539	98.5251	98.5804	98.567	98.6181	98.5628	98.6107	98.4969	99.96	99.9421	99.92	99.9069	99.8728	99.8626	99.8769	99.8643	99.9115
12677	98.4978	98.5936	98.562	98.5974	98.6175	98.616	98.5795	98.5923	98.6037	98.5524	98.5532	98.4838	98.6382	98.3951	98.5524	98.5404	98.4791	98.5879	98.5147	98.5305	98.5459	98.4959	98.5497	98.5179	98.4849	98.557	98.56	98.555	98.5035	98.4598	98.4808	98.5799	98.5342	98.5435	98.543	98.6206	98.5777	98.5595	98.5698	98.5308	99.8846	99.8783	99.8562	99.8401	99.8846	99.8887	99.9384	99.8986	99.8696
12611	98.493	98.5744	98.5593	98.5859	98.6013	98.6042	98.5756	98.5789	98.6067	98.5548	98.5184	98.5117	98.6038	98.3982	98.5502	98.5323	98.4615	98.5606	98.4609	98.523	98.5218	98.4741	98.4959	98.5305	98.5102	98.5004	98.4913	98.5374	98.5106	98.4125	98.4389	98.5252	98.5309	98.5299	98.5175	98.5768	98.5861	98.5342	98.5593	98.5283	99.9063	99.9002	99.902	99.855	99.9193	99.9298	99.9108	99.9199	99.9021
LMG495	98.3893	98.3141	98.3081	98.2956	98.2861	98.2853	98.2891	98.292	98.3119	98.2879	98.3321	98.2943	98.3848	98.3388	98.5064	98.409	98.4688	98.4343	98.3905	98.4778	98.511	98.3911	98.4278	98.3759	98.3967	98.5391	98.4718	98.4529	98.4676	98.4097	98.3546	98.47	98.4059	98.383	98.4165	98.3991	98.3084	98.311	98.359	98.4099	98.2195	98.1801	98.1907	98.1857	98.1776	98.1868	98.2579	98.1813	98.1554
TC2	97.7704	97.7906	97.7488	97.7449	97.7638	97.7443	97.7603	97.706	97.7474	97.7715	97.7296	97.7369	97.7412	97.6977	97.8152	97.7658	97.7872	97.7945	97.7867	97.765	97.8099	97.797	97.8334	97.7942	97.7715	97.7953	97.7563	97.7529	97.8035	97.746	97.7434	97.7785	97.7624	97.8221	97.8041	97.7971	97.7452	97.6937	97.7686	97.7506	97.6878	97.7224	97.6785	97.6881	97.7246	97.6399	97.6401	97.6834	97.6318
LMG21719	94.5192	94.5039	94.4938	94.4538	94.4545	94.4709	94.466	94.5037	94.4867	94.4975	94.5644	94.529	94.4558	94.4333	94.571	94.4819	94.4811	94.4566	94.5025	94.4676	94.5636	94.5016	94.4701	94.4396	94.4833	94.4983	94.441	94.4985	94.4615	94.4667	94.4948	94.5653	94.5113	94.5086	94.4891	94.4851	94.4918	94.4626	94.4811	94.5507	94.4533	94.5415	94.5053	94.4376	94.4298	94.4604	94.5285	94.5156	94.4454
306	94.3913	94.4113	94.4984	94.3906	94.412	94.3926	94.3847	94.3357	94.3437	94.3264	94.3745	94.3957	94.4352	94.3465	94.421	94.366	94.3984	94.4076	94.36	94.3714	94.4417	94.3945	94.3537	94.3464	94.4099	94.4204	94.4008	94.3812	94.4051	94.3852	94.4061	94.3742	94.379	94.3416	94.3851	94.3846	94.3714	94.4099	94.3925	94.4191	94.3179	94.3299	94.3524	94.3431	94.2716	94.3469	94.3257	94.3409	94.3279
ISO18C2	94.2626	94.3078	94.2905	94.1596	94.1994	94.1697	94.1707	94.1751	94.1798	94.1881	94.2478	94.1626	94.2436	94.1898	94.2503	94.1853	94.2462	94.2362	94.2229	94.1887	94.2555	94.204	94.2304	94.1879	94.1961	94.2571	94.1928	94.1869	94.2077	94.2193	94.2253	94.247	94.2326	94.165	94.156	94.1255	94.1419	94.1533	94.1902	94.2257	94.0815	94.106	94.0504	94.1228	94.0703	94.0605	94.0537	94.1389	94.1419
DSM3585	93.3396	93.406	93.3538	93.3882	93.4187	93.3822	93.3705	93.4238	93.389	93.3279	93.3968	93.3476	93.3739	93.3173	93.372	93.3729	93.3589	93.3616	93.3436	93.373	93.3613	93.3664	93.3944	93.3762	93.3083	93.389	93.3921	93.4049	93.3108	93.3917	93.2754	93.4163	93.4112	93.4088	93.423	93.4292	93.3436	93.3971	93.3881	93.3658	93.293	93.3264	93.2657	93.2337	93.3621	93.2542	93.2812	93.2464	93.2526
NCPPB2417	90.3425	90.3688	90.3393	90.3031	90.3341	90.3356	90.347	90.3053	90.3641	90.3474	90.3696	90.2857	90.3629	90.2915	90.3475	90.2889	90.3355	90.3277	90.3114	90.3095	90.3694	90.3199	90.3228	90.2855	90.2821	90.2763	90.3046	90.3816	90.2601	90.359	90.3181	90.3383	90.3409	90.3353	90.3981	90.2838	90.3252	90.2685	90.3232	90.3343	90.3705	90.3577	90.3797	90.3476	90.3395	90.2662	90.2798	90.3228	90.3149
CFBP8353	90.0654	90.1106	90.1397	90.0955	90.0874	90.1357	90.1181	90.1315	90.1028	90.0958	90.1515	90.0832	90.173	90.0973	90.1196	90.1106	90.1603	90.0927	90.1004	90.1092	90.1273	90.1229	90.1022	90.0989	90.0968	90.0658	90.0893	90.1352	90.0976	90.1097	90.097	90.1041	90.0629	90.1012	90.1219	90.1132	90.1264	90.0634	90.0883	90.1049	90.0747	90.0532	90.0656	90.0623	90.0335	90.038	90.0786	90.0743	90.035
CFBP3123	87.4192	87.3927	87.4046	87.4858	87.4796	87.5261	87.5012	87.4527	87.4685	87.43	87.3926	87.4156	87.5104	87.4501	87.3666	87.4107	87.4243	87.4517	87.3945	87.4389	87.3628	87.419	87.3904	87.3811	87.4151	87.4791	87.3912	87.3848	87.4198	87.5015	87.4055	87.4785	87.432	87.4227	87.3161	87.4013	87.4309	87.3817	87.3621	87.4414	87.4381	87.3712	87.4321	87.4086	87.4537	87.3939	87.5168	87.3723	87.4436
CFBP7645	87.3249	87.2155	87.3344	87.3504	87.2856	87.2716	87.3187	87.2991	87.3154	87.3044	87.2465	87.2184	87.3718	87.3368	87.2709	87.271	87.3294	87.2943	87.3031	87.2977	87.2324	87.2904	87.2652	87.3404	87.2844	87.3279	87.279	87.2729	87.2858	87.3386	87.2579	87.2734	87.2994	87.2427	87.2374	87.3479	87.3439	87.265	87.3187	87.3224	87.2128	87.3167	87.3392	87.2601	87.2792	87.2395	87.2638	87.2081	87.3145
CFBP4643	87.1526	87.071	87.1528	87.1624	87.1516	87.1647	87.1723	87.1269	87.1399	87.1776	87.1372	87.0903	87.1656	87.0969	87.0364	87.0838	87.0585	87.1614	87.0752	87.0729	87.0472	87.1399	87.141	87.0883	87.1212	86.9796	87.0763	87.0911	87.1144	87.0532	87.0099	87.0745	87.1024	87.1088	87.0489	87.1451	87.0433	87.055	87.0631	87.1499	87.0474	87.0359	87.0488	87.0524	87.0449	87.0854	87.0878	87.0898	87.0565
CFBP4925	87.1479	87.088	87.0606	87.0874	87.0673	87.0941	87.0549	87.1209	87.0848	87.1724	87.0887	87.1265	87.1101	87.0289	87.0418	87.0534	87.1027	87.0593	87.139	87.0101	87.0551	87.0912	87.0553	87.0558	87.0817	87.0159	86.9967	87.0107	87.0999	87.0433	87.0478	87.0445	87.1029	87.0691	87.0051	86.9605	87.0315	86.9917	87.021	87.0456	87.0672	87.1412	87.0367	87.0708	87.1221	87.1555	87.1207	87.0761	87.1002
CFBP4188	87.0597	87.0501	87.0694	87.1191	87.1008	87.1178	87.1335	87.0798	87.1263	87.0547	87.069	86.9929	87.0824	87.0125	86.968	87.0399	86.9892	86.9238	87.0073	87.0029	86.9251	86.9888	86.9721	86.98	86.9995	87.0783	86.9971	86.9283	86.9285	86.9395	87.0376	87.0054	87.0144	86.9682	86.9859	86.9745	87.0274	87.0508	87.0412	87.0598	87.0446	87.0242	87.0438	86.9838	87.0448	87.0136	86.984	87.0057	87.0767
CFBP7245	86.8257	86.8114	86.8373	86.8656	86.8538	86.8443	86.8384	86.8108	86.7953	86.7795	86.8013	86.7765	86.7687	86.7733	86.8089	86.7532	86.6656	86.7434	86.8154	86.7605	86.8123	86.7891	86.8463	86.797	86.8023	86.736	86.7507	86.8388	86.7632	86.7237	86.7536	86.7707	86.7111	86.7222	86.761	86.7081	86.6982	86.7095	86.82	86.8113	86.7315	86.7013	86.7196	86.7104	86.7008	86.7182	86.7113	86.7104	86.6816
Xant-529	86.7018	86.7053	86.6462	86.761	86.7387	86.7678	86.7456	86.7632	86.7001	86.7342	86.691	86.744	86.7543	86.6684	86.7068	86.6906	86.5708	86.6738	86.6431	86.6501	86.7153	86.7076	86.5995	86.6487	86.6521	86.669	86.6604	86.7418	86.6444	86.5814	86.612	86.7464	86.7468	86.6796	86.6621	86.716	86.6369	86.5781	86.6684	86.6686	86.6283	86.7285	86.5895	86.6944	86.7295	86.841	86.6239	86.804	86.7214
Xant-445	86.6562	86.6934	86.6935	86.7983	86.7295	86.7283	86.7779	86.7732	86.7641	86.7322	86.6749	86.7038	86.7162	86.6488	86.6643	86.6615	86.6329	86.7075	86.6819	86.6737	86.6865	86.7412	86.6522	86.6512	86.6493	86.6494	86.708	86.7431	86.6719	86.5745	86.6814	86.655	86.626	86.6341	86.7154	86.6765	86.67	86.6205	86.7186	86.7413	86.6112	86.7569	86.6474	86.6877	86.699	86.8039	86.6049	86.7588	86.7269
Xant-45	86.655	86.6737	86.664	86.6952	86.6765	86.6722	86.6906	86.6482	86.6965	86.6724	86.6788	86.7353	86.6995	86.6005	86.6869	86.6566	86.6318	86.6716	86.6036	86.665	86.677	86.6764	86.645	86.6512	86.6128	86.5968	86.6626	86.7285	86.6184	86.6046	86.6158	86.6827	86.651	86.6725	86.7028	86.6796	86.5996	86.581	86.685	86.769	86.6442	86.6379	86.6548	86.6576	86.6686	86.7529	86.6439	86.7234	86.6716
Xant-147	86.6325	86.6597	86.6643	86.718	86.7059	86.7113	86.697	86.6481	86.6452	86.676	86.6864	86.6866	86.7138	86.6816	86.6931	86.6817	86.6531	86.6227	86.627	86.6411	86.7394	86.6773	86.5875	86.6035	86.6256	86.653	86.6708	86.7252	86.6338	86.6561	86.6302	86.6763	86.7075	86.648	86.6926	86.6756	86.6647	86.5685	86.7195	86.7479	86.6351	86.6185	86.5879	86.6584	86.6695	86.7663	86.6031	86.7491	86.637
	DDH
[truncated: 97 more columns]

## Sheet: S4
Table S4. DeepSecE-based prediction and classification of secreted effectors in strain A2-1.
Candidate effectors specific to strains A2-1 and C1-1 are highlighted in orange.
Proteins were considered putative secreted effectors when the DeepSecE effector score was ≥ 0.50 and the non-secreted probability was < 0.50.
Name	System	Score	NonSecreted.prob	T1SE.prob	T2SE.prob	T3SE.prob	T4SE.prob	T6SE.prob	Protein length
lcl|A2_C_prot_A21XP_003224_3151	III	0.7141	0.1768	0.0013	0.0005	0.7141	0.0274	0.0799	434
lcl|A2_C_prot_A21XP_003689_3610	III	0.9806	0.0086	0.0005	0.0005	0.9806	0.0024	0.0073	286
lcl|A2_C_prot_A21XP_003693_3614	III	0.8925	0.0099	0.0112	0.0014	0.8925	0.0582	0.0269	117
lcl|A2_C_prot_A21XP_002170_2120	VI	0.6568	0.2138	0.025	0.0009	0.0284	0.0751	0.6568	46
lcl|A2_C_prot_A21XP_003223_3150	VI	0.7651	0.2122	0.0054	1e-04	0.0028	0.0145	0.7651	195
lcl|A2_C_prot_A21XP_000230_227	I	0.6296	0.0258	0.6296	0.0079	0.1252	0.0057	0.2058	73
lcl|A2_C_prot_A21XP_001891_1842	I	0.9947	1e-04	0.9947	0.0012	0.0024	0.0013	0.0005	143
lcl|A2_C_prot_A21XP_001937_1888	I	0.5052	0.0388	0.5052	0.0259	0.3995	0.0129	0.0177	441
lcl|A2_C_prot_A21XP_002023_1974	I	0.705	0.0097	0.705	0.2651	0.0057	0.0083	0.0061	3397
lcl|A2_C_prot_A21XP_002390_2330	I	0.8613	0.0007	0.8613	0.0018	0.0086	0.0251	0.1026	215
lcl|A2_C_prot_A21XP_003010_2938	I	0.5853	0.0703	0.5853	0.0069	0.0168	0.3026	0.0182	155
lcl|A2_C_prot_A21XP_003676_3597	I	0.536	0.0039	0.536	0.0034	0.0494	0.1697	0.2376	60
lcl|A2_C_prot_A21XP_004052_3965	I	0.6874	0.0143	0.6874	0.0371	0.0321	0.0749	0.1541	229
lcl|A2_C_prot_A21XP_004122_4035	I	0.9273	0.0016	0.9273	0.0023	0.0627	0.0044	0.0017	60
lcl|A2_C_prot_A21XP_004262_4168	I	0.6267	0.0181	0.6267	0.315	0.0067	0.0163	0.0173	1602
lcl|A2_C_prot_A21XP_000027_27	II	0.5075	0.1948	0.0292	0.5075	0.0265	0.0697	0.1723	218
lcl|A2_C_prot_A21XP_000030_30	II	0.8098	0.1356	0.0239	0.8098	0.0124	0.0096	0.0088	377
lcl|A2_C_prot_A21XP_000031_31	II	0.7726	0.171	0.0112	0.7726	0.0134	0.0132	0.0185	350
lcl|A2_C_prot_A21XP_000032_32	II	0.5337	0.3471	0.0098	0.5337	0.0128	0.0801	0.0165	357
lcl|A2_C_prot_A21XP_000311_307	II	0.8515	0.0033	0.0046	0.8515	0.0735	0.001	0.0661	653
lcl|A2_C_prot_A21XP_000447_440	II	0.7918	0.0158	0.1287	0.7918	0.0117	0.0291	0.023	1193
lcl|A2_C_prot_A21XP_000465_458	II	0.9264	0.0103	0.034	0.9264	0.0084	0.0085	0.0123	532
lcl|A2_C_prot_A21XP_000500_491	II	0.5207	0.349	0.0109	0.5207	0.0231	0.0841	0.0121	420
lcl|A2_C_prot_A21XP_000534_524	II	0.8803	0.0033	0.0827	0.8803	0.0139	0.0113	0.0084	596
lcl|A2_C_prot_A21XP_000547_536	II	0.7036	0.2378	0.0145	0.7036	0.0256	0.0037	0.0149	653
lcl|A2_C_prot_A21XP_000582_571	II	0.5785	0.2671	0.0024	0.5785	0.0064	0.1323	0.0132	317
lcl|A2_C_prot_A21XP_000638_627	II	0.9499	0.0315	0.0074	0.9499	0.0051	0.0047	0.0015	476
lcl|A2_C_prot_A21XP_000686_675	II	0.837	0.0264	0.055	0.837	0.0264	0.0302	0.0249	464
lcl|A2_C_prot_A21XP_000717_706	II	0.9096	0.0111	0.0661	0.9096	0.0034	0.0059	0.0039	490
lcl|A2_C_prot_A21XP_000811_797	II	0.7565	0.192	0.0176	0.7565	0.0158	0.004	0.014	585
lcl|A2_C_prot_A21XP_000814_800	II	0.8475	0.0492	0.0091	0.8475	0.0548	0.0287	0.0107	475
lcl|A2_C_prot_A21XP_000834_820	II	0.6816	0.0074	0.0501	0.6816	0.1969	0.0091	0.0549	780
lcl|A2_C_prot_A21XP_000884_870	II	0.6869	0.1713	0.0116	0.6869	0.0913	0.0324	0.0065	133
lcl|A2_C_prot_A21XP_000926_911	II	0.9473	0.0056	0.0388	0.9473	0.0037	0.0026	0.0021	577
lcl|A2_C_prot_A21XP_000927_912	II	0.9424	0.0124	0.0341	0.9424	0.0043	0.0044	0.0024	469
lcl|A2_C_prot_A21XP_000928_913	II	0.8987	0.0199	0.0444	0.8987	0.0068	0.0033	0.027	565
lcl|A2_C_prot_A21XP_000931_916	II	0.7911	0.1503	0.0076	0.7911	0.0132	0.0145	0.0234	406
lcl|A2_C_prot_A21XP_001022_1002	II	0.632	0.1461	0.0626	0.632	0.0857	0.0027	0.071	693
lcl|A2_C_prot_A21XP_001030_1010	II	0.8355	0.0241	0.0115	0.8355	0.0139	0.0447	0.0704	417
lcl|A2_C_prot_A21XP_001211_1177	II	0.6348	0.0685	0.0222	0.6348	0.0221	0.0243	0.2281	443
lcl|A2_C_prot_A21XP_001286_1251	II	0.5692	0.3722	0.0053	0.5692	0.0195	0.0164	0.0174	403
lcl|A2_C_prot_A21XP_001410_1373	II	0.894	0.0204	0.0529	0.894	0.008	0.0135	0.0112	183
lcl|A2_C_prot_A21XP_001759_1711	II	0.7377	0.0379	0.053	0.7377	0.1565	0.0022	0.0127	651
lcl|A2_C_prot_A21XP_001764_1716	II	0.9351	0.0221	0.0146	0.9351	0.0127	0.0032	0.0124	328
lcl|A2_C_prot_A21XP_001802_1753	II	0.68	0.172	0.0194	0.68	0.0252	0.05	0.0533	528
lcl|A2_C_prot_A21XP_002343_2284	II	0.721	0.2383	0.0158	0.721	0.0063	0.0151	0.0036	992
lcl|A2_C_prot_A21XP_002401_2341	II	0.9101	0.0029	0.0422	0.9101	0.0381	0.0026	0.0042	393
lcl|A2_C_prot_A21XP_002536_2471	II	0.6301	0.3193	0.0067	0.6301	0.0047	0.0063	0.0329	586
lcl|A2_C_prot_A21XP_002545_2480	II	0.6316	0.2117	0.015	0.6316	0.1017	0.0019	0.0381	791
lcl|A2_C_prot_A21XP_002613_2546	II	0.7036	0.1876	0.0071	0.7036	0.0087	0.01	0.0831	728
lcl|A2_C_prot_A21XP_002646_2577	II	0.6822	0.1577	0.0766	0.6822	0.0018	0.0161	0.0656	1236
lcl|A2_C_prot_A21XP_002724_2653	II	0.5465	0.4216	0.0137	0.5465	0.0017	0.0114	0.005	1019
lcl|A2_C_prot_A21XP_002744_2673	II	0.7199	0.1613	0.0105	0.7199	0.026	0.0748	0.0074	362
lcl|A2_C_prot_A21XP_002756_2685	II	0.7816	0.0306	0.0873	0.7816	0.0686	0.0023	0.0297	511
lcl|A2_C_prot_A21XP_002812_2740	II	0.6283	0.079	0.1542	0.6283	0.0244	0.0075	0.1066	598
lcl|A2_C_prot_A21XP_002814_2742	II	0.854	0.1016	0.0196	0.854	0.0088	0.0043	0.0118	606
lcl|A2_C_prot_A21XP_002835_2763	II	0.5476	0.0625	0.004	0.5476	0.3628	0.0208	0.0024	270
lcl|A2_C_prot_A21XP_002952_2880	II	0.9285	0.0091	0.0228	0.9285	0.0019	0.0057	0.032	353
lcl|A2_C_prot_A21XP_002958_2886	II	0.9101	0.0099	0.0136	0.9101	0.0276	0.0186	0.0202	465
lcl|A2_C_prot_A21XP_003028_2956	II	0.6054	0.3459	0.0109	0.6054	0.0097	0.0046	0.0235	889
lcl|A2_C_prot_A21XP_003070_2998	II	0.8184	0.0972	0.002	0.8184	0.034	0.0138	0.0345	504
lcl|A2_C_prot_A21XP_003104_3031	II	0.9152	0.0264	0.0129	0.9152	0.0056	0.026	0.0139	728
lcl|A2_C_prot_A21XP_003111_3038	II	0.6954	0.1434	0.0365	0.6954	0.0824	0.0026	0.0398	715
lcl|A2_C_prot_A21XP_003127_3054	II	0.5597	0.336	0.0056	0.5597	0.0385	0.049	0.0112	713
lcl|A2_C_prot_A21XP_003249_3175	II	0.7087	0.0266	0.0431	0.7087	0.1534	0.0359	0.0323	325
lcl|A2_C_prot_A21XP_003290_3214	II	0.682	0.157	0.0099	0.682	0.0108	0.0218	0.1184	391
lcl|A2_C_prot_A21XP_003339_3262	II	0.5915	0.3769	0.0137	0.5915	0.0018	0.0095	0.0065	1060
lcl|A2_C_prot_A21XP_003420_3342	II	0.8867	0.0189	0.0148	0.8867	0.0154	0.0372	0.027	289
lcl|A2_C_prot_A21XP_003425_3347	II	0.6956	0.1272	0.0127	0.6956	0.0764	0.012	0.076	533
lcl|A2_C_prot_A21XP_003431_3353	II	0.968	0.0094	0.0096	0.968	0.0027	0.0069	0.0035	552
lcl|A2_C_prot_A21XP_003460_3382	II	0.9311	0.01	0.0425	0.9311	0.0022	0.0074	0.0067	627
lcl|A2_C_prot_A21XP_003462_3384	II	0.8092	0.0321	0.0896	0.8092	0.0163	0.0098	0.0429	627
lcl|A2_C_prot_A21XP_003479_3401	II	0.9235	0.0085	0.0196	0.9235	0.0071	0.0107	0.0305	377
lcl|A2_C_prot_A21XP_003575_3497	II	0.7211	0.1734	0.0024	0.7211	0.0056	0.0897	0.0077	202
lcl|A2_C_prot_A21XP_003668_3590	II	0.925	0.0088	0.0127	0.925	0.0047	0.0136	0.0353	245
lcl|A2_C_prot_A21XP_003940_3854	II	0.8976	0.0535	0.0054	0.8976	0.0409	0.0018	0.0009	394
lcl|A2_C_prot_A21XP_004048_3961	II	0.9058	0.0071	0.0172	0.9058	0.049	0.0107	0.0103	434
lcl|A2_C_prot_A21XP_004167_4080	II	0.5891	0.2628	0.0075	0.5891	0.0328	0.0116	0.0961	394
lcl|A2_C_prot_A21XP_004187_4099	II	0.5871	0.3471	0.0175	0.5871	0.0068	0.0332	0.0082	1012
lcl|A2_C_prot_A21XP_004188_4100	II	0.6925	0.2569	0.0174	0.6925	0.0032	0.025	0.005	1011
lcl|A2_C_prot_A21XP_004240_4147	II	0.7533	0.0267	0.138	0.7533	0.0092	0.0518	0.021	516
lcl|A2_C_prot_A21XP_004241_4148	II	0.5687	0.2173	0.0116	0.5687	0.1196	0.0702	0.0125	283
lcl|A2_C_prot_A21XP_004285_4191	II	0.5481	0.4179	0.0071	0.5481	0.0093	0.0162	0.0015	977
lcl|pA2.1_prot_A21XP_004321_4227	II	0.9229	0.04	0.0106	0.9229	0.0025	0.0158	0.0083	345
lcl|pA2.1_prot_A21XP_004322_4228	II	0.7836	0.0186	0.1259	0.7836	0.009	0.019	0.0439	440
lcl|A2_C_prot_A21XP_000034_34	III	0.9047	0.0032	0.0014	0.0002	0.9047	0.0858	0.0048	133
lcl|A2_C_prot_A21XP_000046_45	III	0.9645	0.0077	0.0006	0.0007	0.9645	0.0006	0.0259	188
lcl|A2_C_prot_A21XP_000051_50	III	0.9999	0	1e-04	0	0.9999	0	0	729
lcl|A2_C_prot_A21XP_000064_62	III	0.9925	0.0048	1e-04	0	0.9925	0.0021	0.0005	73
lcl|A2_C_prot_A21XP_000069_67	III	0.7063	0.281	0.0005	0.0014	0.7063	0.0082	0.0026	391
lcl|A2_C_prot_A21XP_000070_68	III	0.8193	0.1369	0.0009	0.0007	0.8193	0.0398	0.0024	176
lcl|A2_C_prot_A21XP_000071_69	III	0.9636	0.0024	0.0002	1e-04	0.9636	0.0006	0.0331	103
lcl|A2_C_prot_A21XP_000093_91	III	0.8931	0.0655	0.0048	0.0002	0.8931	0.014	0.0224	87
lcl|A2_C_prot_A21XP_000098_96	III	0.6108	0.1801	0.008	0.0003	0.6108	0.0054	0.1954	98
lcl|A2_C_prot_A21XP_000102_100	III	0.56	0.0059	0.0258	0.0021	0.56	0.0082	0.398	59
lcl|A2_C_prot_A21XP_000103_101	III	0.9449	0.0392	0.0007	1e-04	0.9449	0.0082	0.0069	132
lcl|A2_C_prot_A21XP_000113_111	III	0.8803	0.0297	0.0191	0.0011	0.8803	0.042	0.0278	132
lcl|A2_C_prot_A21XP_000128_126	III	0.5392	0.1946	0.001	0.0006	0.5392	0.0183	0.2462	136
lcl|A2_C_prot_A21XP_000129_127	III	0.6477	0.1271	0.001	0.0013	0.6477	0.0043	0.2187	66
lcl|A2_C_prot_A21XP_000146_144	III	0.8837	0.0844	0.0046	0.0149	0.8837	0.005	0.0075	284
lcl|A2_C_prot_A21XP_000177_175	III	0.5901	0.317	0.0031	0.0011	0.5901	0.0672	0.0216	690
lcl|A2_C_prot_A21XP_000190_188	III	0.9793	0.0049	0.0004	1e-04	0.9793	0.0045	0.0107	294
lcl|A2_C_prot_A21XP_000233_230	III	0.8509	0.1199	0.0005	0.0002	0.8509	0.0202	0.0084	25
lcl|A2_C_prot_A21XP_000238_235	III	0.902	0.0645	0.0056	0.0011	0.902	0.0195	0.0073	352
lcl|A2_C_prot_A21XP_000258_255	III	0.9842	1e-04	0	0	0.9842	0.0157	0	404
lcl|A2_C_prot_A21XP_000266_263	III	0.9972	0	1e-04	0	0.9972	0.0026	1e-04	400
lcl|A2_C_prot_A21XP_000271_268	III	0.7908	0.0096	0.1035	0.0024	0.7908	0.0439	0.0498	143
lcl|A2_C_prot_A21XP_000273_270	III	0.8049	0.0336	0.0044	0.0004	0.8049	0.0314	0.1252	94
lcl|A2_C_prot_A21XP_000285_281	III	0.6472	0.051	0.005	0.0003	0.6472	0.2335	0.063	152
lcl|A2_C_prot_A21XP_000295_291	III	0.7915	0.1684	0.0026	0.0023	0.7915	0.0014	0.0338	222
lcl|A2_C_prot_A21XP_000296_292	III	0.9415	0.0002	0	0	0.9415	0.058	0.0002	292
lcl|A2_C_prot_A21XP_000299_295	III	0.5352	0.4415	0.0017	0.0012	0.5352	0.0132	0.0071	142
lcl|A2_C_prot_A21XP_000304_300	III	0.945	0.0108	0.0007	1e-04	0.945	0.0415	0.0019	130
lcl|A2_C_prot_A21XP_000316_312	III	0.9751	0.0143	0.0026	0.0011	0.9751	0.0055	0.0015	327
lcl|A2_C_prot_A21XP_000324_319	III	0.914	0.0385	0.0035	0.0002	0.914	0.0167	0.0269	131
lcl|A2_C_prot_A21XP_000326_321	III	0.6437	0.0109	0.0002	0.0002	0.6437	0.3443	0.0008	144
lcl|A2_C_prot_A21XP_000328_323	III	0.9966	0.0003	0.0004	1e-04	0.9966	0.0011	0.0016	138
lcl|A2_C_prot_A21XP_000334_329	III	0.7278	0.0307	0.0008	0.0003	0.7278	0.2332	0.0072	94
lcl|A2_C_prot_A21XP_000338_333	III	0.5322	0.0261	0.051	0.3498	0.5322	0.0325	0.0085	453
lcl|A2_C_prot_A21XP_000341_336	III	0.6237	0.3583	0.0007	0.0002	0.6237	0.0138	0.0033	41
lcl|A2_C_prot_A21XP_000368_362	III	0.576	0.3994	0.0015	0.0015	0.576	0.0066	0.0151	286
lcl|A2_C_prot_A21XP_000380_374	III	0.8857	0.0834	0.0019	0.0003	0.8857	0.0073	0.0213	124
lcl|A2_C_prot_A21XP_000387_380	III	0.7377	0.1883	0.0038	0.0011	0.7377	0.0298	0.0393	483
lcl|A2_C_prot_A21XP_000388_381	III	0.9966	0	0.003	0.0002	0.9966	1e-04	1e-04	806
lcl|A2_C_prot_A21XP_000389_382	III	0.9557	0.006	0.0002	1e-04	0.9557	0.0376	0.0005	151
lcl|A2_C_prot_A21XP_000390_383	III	0.9998	0	0	0	0.9998	1e-04	0	670
lcl|A2_C_prot_A21XP_000392_385	III	0.9368	0.0241	0.0006	0.0005	0.9368	0.0324	0.0055	156
lcl|A2_C_prot_A21XP_000393_386	III	0.8252	0.0459	0.0056	1e-04	0.8252	0.0173	0.1059	93
lcl|A2_C_prot_A21XP_000394_387	III	0.6545	0.1791	0.0019	0.0002	0.6545	0.0632	0.1011	80
lcl|A2_C_prot_A21XP_000396_389	III	0.9983	1e-04	0.0002	0	0.9983	0.001	0.0004	275
lcl|A2_C_prot_A21XP_000399_392	III	0.8097	0.1602	0.0019	0.0006	0.8097	0.0006	0.0271	317
lcl|A2_C_prot_A21XP_000400_393	III	0.999	0.0008	0	0	0.999	1e-04	0	212
lcl|A2_C_prot_A21XP_000403_396	III	0.8647	0.014	0.0002	1e-04	0.8647	0.119	0.0019	151
lcl|A2_C_prot_A21XP_000404_397	III	0.9985	0.0011	0.0002	1e-04	0.9985	1e-04	1e-04	130
lcl|A2_C_prot_A21XP_000406_399	III	0.9293	0.0437	0.0004	0.0002	0.9293	0.0021	0.0244	209
lcl|A2_C_prot_A21XP_000407_400	III	0.993	0.0037	0.0004	1e-04	0.993	0.0007	0.002	233
lcl|A2_C_prot_A21XP_000409_402	III	0.788	0.2037	0.0002	1e-04	0.788	0.0052	0.0028	169
lcl|A2_C_prot_A21XP_000413_406	III	0.9843	0.0034	0.0009	0.0006	0.9843	0.0058	0.0051	740
lcl|A2_C_prot_A21XP_000415_408	III	0.9981	1e-04	0.0017	1e-04	0.9981	0	0	117
lcl|A2_C_prot_A21XP_000417_410	III	0.9997	0	1e-04	0	0.9997	0.0002	0	519
lcl|A2_C_prot_A21XP_000418_411	III	0.6248	0.1342	0.0035	0.0006	0.6248	0.2303	0.0066	113
lcl|A2_C_prot_A21XP_000421_414	III	0.5676	0.2575	0.0037	0.0013	0.5676	0.1646	0.0053	572
lcl|A2_C_prot_A21XP_000423_416	III	0.6481	0.3361	0.0025	0.0021	0.6481	0.0039	0.0073	542
lcl|A2_C_prot_A21XP_000444_437	III	0.5629	0.3054	0.0134	0.0035	0.5629	0.0122	0.1026	127
lcl|A2_C_prot_A21XP_000455_448	III	0.9769	0.0182	0.0002	1e-04	0.9769	0.0034	0.0012	183
lcl|A2_C_prot_A21XP_000495_486	III	0.8254	0.147	0.0028	0.0025	0.8254	0.0061	0.0162	658
lcl|A2_C_prot_A21XP_000515_506	III	0.5953	0.3884	0.0004	0.0009	0.5953	0.012	0.003	148
lcl|A2_C_prot_A21XP_000521_512	III	0.6388	0.2003	0.0057	0.0014	0.6388	0.0413	0.1126	456
lcl|A2_C_prot_A21XP_000538_527	III	0.9996	0	0	0	0.9996	0.0004	0	697
lcl|A2_C_prot_A21XP_000544_533	III	0.9893	0.0057	0.001	0.0012	0.9893	0.0021	0.0007	172
lcl|A2_C_prot_A21XP_000548_537	III	0.8361	0.0515	0.0004	0.0704	0.8361	0.035	0.0065	169
lcl|A2_C_prot_A21XP_000558_547	III	0.6831	0.2741	0.0015	0.0002	0.6831	0.0069	0.0342	105
lcl|A2_C_prot_A21XP_000579_568	III	0.6826	0.2487	0.0007	0.0002	0.6826	0.0656	0.0023	65
lcl|A2_C_prot_A21XP_000589_578	III	0.6376	0.1984	0.0007	0.0004	0.6376	0.1301	0.0327	232
lcl|A2_C_prot_A21XP_000590_579	III	0.9919	0.0034	0.0008	1e-04	0.9919	0.0032	0.0006	90
lcl|A2_C_prot_A21XP_000592_581	III	0.8534	0.1208	0.002	0.0008	0.8534	0.0047	0.0182	131
lcl|A2_C_prot_A21XP_000595_584	III	0.9757	0.0002	0.0002	1e-04	0.9757	0.0232	0.0007	171
lcl|A2_C_prot_A21XP_000601_590	III	0.976	0.0151	0.0003	1e-04	0.976	0.0061	0.0025	114
lcl|A2_C_prot_A21XP_000602_591	III	0.9688	0.0099	0.0007	0.0002	0.9688	0.0026	0.0177	370
lcl|A2_C_prot_A21XP_000603_592	III	0.9121	0.0139	0.004	0.0002	0.9121	0.0252	0.0447	103
lcl|A2_C_prot_A21XP_000615_604	III	0.5664	0.0178	0.0118	0.001	0.5664	0.0056	0.3974	477
lcl|A2_C_prot_A21XP_000616_605	III	0.5294	0.1256	0.002	0.2617	0.5294	0.0199	0.0613	363
lcl|A2_C_prot_A21XP_000625_614	III	0.9219	0.0039	0.0598	0.0023	0.9219	0.0032	0.0089	71
lcl|A2_C_prot_A21XP_000627_616	III	0.9923	0	0.0002	0	0.9923	0.0075	0	328
lcl|A2_C_prot_A21XP_000633_622	III	0.7827	0.0447	0.0002	0.0005	0.7827	0.0778	0.0941	301
lcl|A2_C_prot_A21XP_000649_638	III	0.9493	0.0101	0.0018	0.0006	0.9493	0.0318	0.0064	92
lcl|A2_C_prot_A21XP_000650_639	III	0.887	0.037	0.001	0.0002	0.887	0.0461	0.0287	113
lcl|A2_C_prot_A21XP_000659_648	III	0.7587	0.2226	0.0018	0.0023	0.7587	0.0059	0.0087	223
lcl|A2_C_prot_A21XP_000752_739	III	0.8571	0.0047	0.0222	0.0009	0.8571	0.0174	0.0977	118
lcl|A2_C_prot_A21XP_000757_744	III	0.8434	0.0015	0.0066	0.0003	0.8434	0.0097	0.1385	112
lcl|A2_C_prot_A21XP_000771_758	III	0.9999	0	0	0	0.9999	1e-04	0	450
lcl|A2_C_prot_A21XP_000786_772	III	0.6908	0.2787	0.0038	0.002	0.6908	0.0219	0.0027	83
lcl|A2_C_prot_A21XP_000816_802	III	0.7347	0.2127	0.0013	0.0004	0.7347	0.0178	0.0331	185
lcl|A2_C_prot_A21XP_000827_813	III	0.6035	0.0556	0.0003	1e-04	0.6035	0.0467	0.2938	117
lcl|A2_C_prot_A21XP_000839_825	III	0.6739	0.3141	0.001	0.0008	0.6739	0.0074	0.0028	79
lcl|A2_C_prot_A21XP_000841_827	III	0.997	0.0004	0.0002	1e-04	0.997	0	0.0023	200
lcl|A2_C_prot_A21XP_000845_831	III	0.6047	0.3779	0.0052	0.0015	0.6047	0.0075	0.0033	277
lcl|A2_C_prot_A21XP_000857_843	III	0.6331	0.2969	0.0009	0.0015	0.6331	0.0407	0.0269	163
lcl|A2_C_prot_A21XP_000874_860	III	0.5132	0.4456	0.002	0.0014	0.5132	0.0251	0.0127	143
lcl|A2_C_prot_A21XP_000894_879	III	0.816	0.1564	0.0004	0.0002	0.816	0.0045	0.0226	68
lcl|A2_C_prot_A21XP_000933_918	III	0.781	0.2003	0.0049	0.0016	0.781	0.0066	0.0055	198
lcl|A2_C_prot_A21XP_001061_1033	III	0.5337	0.456	0.0012	0.0019	0.5337	0.0051	0.0022	218
lcl|A2_C_prot_A21XP_001101_1069	III	0.8058	0.1008	0.0541	0.0009	0.8058	0.0347	0.0038	60
lcl|A2_C_prot_A21XP_001125_1093	III	0.9009	0.0008	0.0003	1e-04	0.9009	0.0974	0.0004	63
lcl|A2_C_prot_A21XP_001134_1102	III	0.9882	0.0072	0.0002	1e-04	0.9882	0.0028	0.0015	88
lcl|A2_C_prot_A21XP_001135_1103	III	0.9999	0	0	0	0.9999	0	0	524
lcl|A2_C_prot_A21XP_001136_1104	III	0.9867	0.0009	0.0004	0	0.9867	0.0083	0.0037	258
lcl|A2_C_prot_A21XP_001146_1113	III	0.6627	0.3031	0.0022	0.0028	0.6627	0.0138	0.0155	209
lcl|A2_C_prot_A21XP_001157_1124	III	0.9312	0.0111	0.0045	0.0007	0.9312	0.0401	0.0124	114
lcl|A2_C_prot_A21XP_001171_1137	III	0.9787	0.0016	0.0033	0.0008	0.9787	0.0044	0.0111	135
lcl|A2_C_prot_A21XP_001174_1140	III	0.9996	0	0	0	0.9996	0.0003	0	714
lcl|A2_C_prot_A21XP_001175_1141	III	0.9986	0	0	0	0.9986	0.0013	0	716
lcl|A2_C_prot_A21XP_001177_1143	III	0.9938	0.0002	0.0002	1e-04	0.9938	0.0018	0.0039	411
lcl|A2_C_prot_A21XP_001187_1153	III	0.9811	0.0039	0.0005	0.0002	0.9811	0.0104	0.0039	134
lcl|A2_C_prot_A21XP_001194_1160	III	0.9804	0.0018	0.0012	0.0003	0.9804	0.0077	0.0085	163
lcl|A2_C_prot_A21XP_001239_1204	III	0.8253	0.1639	0.0006	0.0005	0.8253	0.0072	0.0026	263
lcl|A2_C_prot_A21XP_001242_1207	III	0.5805	0.1166	0.0016	0.0012	0.5805	0.1198	0.1804	774
lcl|A2_C_prot_A21XP_001274_1239	III	0.9531	0.0295	0.011	0.0014	0.9531	0.0022	0.0028	204
lcl|A2_C_prot_A21XP_001305_1270	III	0.7376	0.2473	0.0004	0.0008	0.7376	0.006	0.0078	240
lcl|A2_C_prot_A21XP_001319_1284	III	0.7012	0.1666	0.0006	0.0002	0.7012	0.1269	0.0046	77
lcl|A2_C_prot_A21XP_001322_1286	III	0.8106	0.096	0.008	0.0007	0.8106	0.0198	0.0649	121
lcl|A2_C_prot_A21XP_001332_1295	III	0.7976	0.1955	0.0006	0.0014	0.7976	0.0023	0.0027	209
lcl|A2_C_prot_A21XP_001334_1297	III	0.8744	0.1108	0.0018	0.0012	0.8744	0.0097	0.0021	84
lcl|A2_C_prot_A21XP_001337_1300	III	0.8252	0.1092	0.002	0.0004	0.8252	0.0588	0.0044	61
lcl|A2_C_prot_A21XP_001371_1334	III	0.9267	0.0116	0.0055	0.0003	0.9267	0.023	0.0328	226
lcl|A2_C_prot_A21XP_001372_1335	III	0.6321	0.0005	0.0812	0.0026	0.6321	0.0004	0.2832	141
lcl|A2_C_prot_A21XP_001429_1392	III	0.7741	0.0419	0.002	0.0841	0.7741	0.0563	0.0416	139
lcl|A2_C_prot_A21XP_001435_1397	III	0.9817	0.0057	0.0014	0.0004	0.9817	0.0101	0.0006	62
lcl|A2_C_prot_A21XP_001444_1406	III	0.5398	0.1527	0.0012	1e-04	0.5398	0.0056	0.3006	31
lcl|A2_C_prot_A21XP_001466_1428	III	0.9384	0.0484	0.0018	0.0008	0.9384	0.0041	0.0065	257
lcl|A2_C_prot_A21XP_001472_1434	III	0.7878	0.0186	0.0017	0.0002	0.7878	0.1821	0.0096	101
lcl|A2_C_prot_A21XP_001474_1436	III	0.8476	0.0749	0.0118	0.0015	0.8476	0.0058	0.0584	82
lcl|A2_C_prot_A21XP_001475_1437	III	0.6297	0.2738	0.0035	0.0003	0.6297	0.0859	0.0068	58
lcl|A2_C_prot_A21XP_001492_1453	III	0.7432	0.0203	0.0054	0.0005	0.7432	0.0041	0.2264	64
lcl|A2_C_prot_A21XP_001503_1464	III	0.9284	0.0205	0.0016	0.0007	0.9284	0.0052	0.0436	310
lcl|A2_C_prot_A21XP_001552_1512	III	0.9758	0.0108	1e-04	0.0002	0.9758	0.0125	0.0007	126
lcl|A2_C_prot_A21XP_001558_1518	III	0.8573	0.0382	0.0096	0.0418	0.8573	0.0038	0.0493	191
lcl|A2_C_prot_A21XP_001581_1540	III	0.9963	0.0017	1e-04	1e-04	0.9963	0.0005	0.0012	157
lcl|A2_C_prot_A21XP_001588_1547	III	0.9775	0.0012	0.0062	0.0006	0.9775	0.0092	0.0053	108
lcl|A2_C_prot_A21XP_001617_1575	III	0.7087	0.1692	0.0025	0.001	0.7087	0.0664	0.0522	91
lcl|A2_C_prot_A21XP_001634_1591	III	0.6372	0.2199	0.0007	0.0003	0.6372	0.0159	0.1261	57
lcl|A2_C_prot_A21XP_001666_1623	III	0.7196	0.2666	0.0007	0.0011	0.7196	0.0047	0.0073	376
lcl|A2_C_prot_A21XP_001669_1625	III	0.7363	0.2126	0.0004	0.0006	0.7363	0.0459	0.0043	404
lcl|A2_C_prot_A21XP_001671_1627	III	0.979	0.0148	0.0002	0.0002	0.979	0.0023	0.0035	352
lcl|A2_C_prot_A21XP_001820_1771	III	0.7598	0.2349	0.0003	0.0002	0.7598	0.0041	0.0008	82
lcl|A2_C_prot_A21XP_001831_1782	III	0.5651	0.1998	0.0022	0.0033	0.5651	0.001	0.2285	306
lcl|A2_C_prot_A21XP_001881_1832	III	0.6182	0.1325	0.0054	0.0006	0.6182	0.2328	0.0105	215
lcl|A2_C_prot_A21XP_001886_1837	III	0.9984	0.0007	0.0004	0	0.9984	0.0004	1e-04	89
lcl|A2_C_prot_A21XP_001887_1838	III	0.769	0.1861	0.0037	0.001	0.769	0.006	0.0342	138
lcl|A2_C_prot_A21XP_001912_1863	III	0.7523	0.1781	0.0346	0.0092	0.7523	0.0028	0.0229	430
lcl|A2_C_prot_A21XP_001915_1866	III	0.6434	0.3243	0.0116	0.0021	0.6434	0.0098	0.0088	206
lcl|A2_C_prot_A21XP_001918_1869	III	0.5477	0.4448	0.0018	0.0008	0.5477	0.003	0.002	123
lcl|A2_C_prot_A21XP_001934_1885	III	0.9233	0.0472	0.0002	0.0007	0.9233	0.0023	0.0264	188
lcl|A2_C_prot_A21XP_001939_1890	III	0.5056	0.4395	0.0269	0.0107	0.5056	0.0148	0.0026	401
lcl|A2_C_prot_A21XP_001953_1904	III	0.9971	0.0004	0.0018	0.0004	0.9971	1e-04	1e-04	103
lcl|A2_C_prot_A21XP_001954_1905	III	0.6666	0.0945	0.0004	0.0003	0.6666	0.235	0.0032	110
lcl|A2_C_prot_A21XP_001957_1908	III	0.8693	0.1024	0.0028	0.0011	0.8693	0.0095	0.0149	710
lcl|A2_C_prot_A21XP_001960_1911	III	0.9938	0.0006	0.0012	1e-04	0.9938	0.0041	0.0002	94
lcl|A2_C_prot_A21XP_001975_1926	III	0.9991	0	0	0	0.9991	0.0008	1e-04	1388
lcl|A2_C_prot_A21XP_001993_1944	III	0.7162	0.1304	0.0009	0.0002	0.7162	0.1419	0.0104	71
lcl|A2_C_prot_A21XP_001996_1947	III	0.8928	0.0319	0.0007	0.0002	0.8928	0.0524	0.022	176
lcl|A2_C_prot_A21XP_002003_1954	III	0.9084	0.0034	0.0012	1e-04	0.9084	0.0007	0.0863	120
lcl|A2_C_prot_A21XP_002030_1981	III	0.9993	0	0.0002	0	0.9993	0.0003	1e-04	91
lcl|A2_C_prot_A21XP_002036_1987	III	0.5937	0.3776	0.0061	0.0015	0.5937	0.0105	0.0106	344
lcl|A2_C_prot_A21XP_002040_1991	III	0.7007	0.0642	0.0018	0.0009	0.7007	0.0066	0.2259	168
lcl|A2_C_prot_A21XP_002049_2000	III	0.6684	0.2861	0.0021	0.0006	0.6684	0.0283	0.0146	182
lcl|A2_C_prot_A21XP_002054_2005	III	0.9882	0.0043	1e-04	0	0.9882	0.0035	0.0039	179
lcl|A2_C_prot_A21XP_002055_2006	III	0.5483	0.2528	0.002	0.0015	0.5483	0.0094	0.1861	461
lcl|A2_C_prot_A21XP_002080_2030	III	0.7907	0.0185	0.0035	0.0014	0.7907	0.0401	0.1458	98
lcl|A2_C_prot_A21XP_002088_2038	III	0.6784	0.1878	0.004	0.0002	0.6784	0.0281	0.1016	140
lcl|A2_C_prot_A21XP_002092_2042	III	0.7291	0.0597	0.0038	0.0007	0.7291	0.0787	0.128	98
lcl|A2_C_prot_A21XP_002101_2051	III	0.8744	0.0917	0.0018	0.0005	0.8744	0.0103	0.0213	253
lcl|A2_C_prot_A21XP_002171_2121	III	0.7907	0.0185	0.0035	0.0014	0.7907	0.0401	0.1458	98
lcl|A2_C_prot_A21XP_002219_2168	III	0.5518	0.4189	0.0012	0.0006	0.5518	0.0204	0.007	88
lcl|A2_C_prot_A21XP_002233_2179	III	0.6713	0.2974	0.0109	0.0034	0.6713	0.004	0.0129	472
lcl|A2_C_prot_A21XP_002244_2190	III	0.5871	0.3766	0.0003	0.0009	0.5871	0.0185	0.0166	150
lcl|A2_C_prot_A21XP_002301_2242	III	0.9563	0.0107	0.0005	0.0002	0.9563	0.0229	0.0094	206
lcl|A2_C_prot_A21XP_002304_2245	III	0.8158	0.1739	0.0015	0.0015	0.8158	0.0039	0.0034	303
lcl|A2_C_prot_A21XP_002321_2262	III	0.6797	0.1851	0.0005	0.0003	0.6797	0.1267	0.0078	106
lcl|A2_C_prot_A21XP_002398_2338	III	0.8303	0.0092	0.0031	0.0006	0.8303	0.1431	0.0137	96
lcl|A2_C_prot_A21XP_002413_2353	III	0.6399	0.1526	0.0616	0.0202	0.6399	0.0238	0.1018	203
lcl|A2_C_prot_A21XP_002415_2355	III	0.5217	0.2414	0.0231	0.0018	0.5217	0.025	0.1871	141
lcl|A2_C_prot_A21XP_002462_2398	III	0.86	0.0394	0.0063	0.0005	0.86	0.0156	0.0783	110
lcl|A2_C_prot_A21XP_002469_2405	III	0.7121	0.2535	0.0009	0.0008	0.7121	0.028	0.0048	321
lcl|A2_C_prot_A21XP_002501_2436	III	0.73	0.1053	0.0019	0.0011	0.73	0.1501	0.0115	282
lcl|A2_C_prot_A21XP_002551_2486	III	0.5865	0.1315	0.0151	0.2184	0.5865	0.0184	0.0301	785
lcl|A2_C_prot_A21XP_002553_2488	III	0.949	0.0329	0.0129	0.0018	0.949	0.0005	0.0028	98
lcl|A2_C_prot_A21XP_002574_2509	III	0.9819	0.0009	0.001	1e-04	0.9819	0.0131	0.003	91
lcl|A2_C_prot_A21XP_002582_2516	III	0.8906	0.0141	0.0008	0.0004	0.8906	0.0041	0.0901	203
lcl|A2_C_prot_A21XP_002593_2527	III	0.7736	0.1851	0.001	0.0011	0.7736	0.0343	0.005	349
lcl|A2_C_prot_A21XP_002640_2573	III	0.7374	0.0123	0.031	0.0011	0.7374	0.0166	0.2017	80
lcl|A2_C_prot_A21XP_002655_2586	III	0.5936	0.3772	0.0059	0.0037	0.5936	0.0053	0.0142	247
lcl|A2_C_prot_A21XP_002657_2588	III	0.8879	0.0912	0.0053	0.0015	0.8879	0.0065	0.0075	192
lcl|A2_C_prot_A21XP_002713_2642	III	0.5437	0.4282	0.001	0.0014	0.5437	0.0086	0.0171	424
lcl|A2_C_prot_A21XP_002730_2659	III	0.9693	0.0207	0.0007	0.0005	0.9693	0.0011	0.0077	135
lcl|A2_C_prot_A21XP_002738_2667	III	0.6622	0.3177	0.002	0.0015	0.6622	0.0013	0.0153	278
lcl|A2_C_prot_A21XP_002765_2694	III	0.9998	0	0	0	0.9998	1e-04	0	667
lcl|A2_C_prot_A21XP_002766_2695	III	0.9775	0.0036	1e-04	1e-04	0.9775	0.0179	0.0008	148
lcl|A2_C_prot_A21XP_002767_2696	III	0.9984	0	1e-04	0	0.9984	0.0015	0	733
lcl|A2_C_prot_A21XP_002774_2703	III	0.7058	0.0041	0.0053	0.0003	0.7058	0.2578	0.0268	97
lcl|A2_C_prot_A21XP_002796_2725	III	0.6763	0.2803	0.0007	0.0012	0.6763	0.0285	0.013	215
lcl|A2_C_prot_A21XP_002798_2727	III	0.5546	0.1361	0.0032	0.0004	0.5546	0.0416	0.2641	106
lcl|A2_C_prot_A21XP_002819_2747	III	0.9908	0.0042	0.0003	1e-04	0.9908	0.0045	0.0002	67
lcl|A2_C_prot_A21XP_002833_2761	III	0.9882	0.0032	0.0003	0.0003	0.9882	0	0.008	140
lcl|A2_C_prot_A21XP_002841_2769	III	0.5527	0.4236	0.0008	0.001	0.5527	0.0208	0.0012	109
lcl|A2_C_prot_A21XP_002864_2792	III	0.8592	0.0849	0.0019	0.0004	0.8592	0.0225	0.031	71
lcl|A2_C_prot_A21XP_002865_2793	III	0.7889	0.1982	0.0016	0.0016	0.7889	0.0038	0.0059	202
lcl|A2_C_prot_A21XP_002895_2823	III	0.9965	0.0008	0	0	0.9965	0.0009	0.0016	113
lcl|A2_C_prot_A21XP_002915_2843	III	0.963	0	0.0332	0.0035	0.963	1e-04	1e-04	221
lcl|A2_C_prot_A21XP_002926_2854	III	0.587	0.3862	0.0048	0.0023	0.587	0.0188	0.0009	154
lcl|A2_C_prot_A21XP_002957_2885	III	0.9995	0	1e-04	0	0.9995	0.0003	1e-04	464
lcl|A2_C_prot_A21XP_002971_2899	III	0.9903	0.0019	0.0003	0.0002	0.9903	0.0026	0.0049	225
lcl|A2_C_prot_A21XP_002974_2902	III	0.9758	0.0187	0.0004	0.0005	0.9758	0.0035	0.001	138
lcl|A2_C_prot_A21XP_003032_2960	III	0.9992	0	1e-04	0	0.9992	0.0007	0	888
lcl|A2_C_prot_A21XP_003033_2961	III	0.8197	0.0887	0.0013	0.0002	0.8197	0.0895	0.0005	66
lcl|A2_C_prot_A21XP_003034_2962	III	0.8987	0.0038	0.0243	0.0003	0.8987	0.0002	0.0727	109
lcl|A2_C_prot_A21XP_003036_2964	III	0.9998	0	0	0	0.9998	0.0002	0	570
lcl|A2_C_prot_A21XP_003054_2982	III	0.999	0	0	0	0.999	0.0009	0	541
lcl|A2_C_prot_A21XP_003055_2983	III	0.8377	0.0411	0.0035	1e-04	0.8377	0.0021	0.1154	95
lcl|A2_C_prot_A21XP_003080_3008	III	0.8227	0.0175	0.0089	0.0011	0.8227	0.0204	0.1295	68
lcl|A2_C_prot_A21XP_003102_3029	III	0.5674	0.1093	0.0087	0.0029	0.5674	0.0058	0.3058	222
lcl|A2_C_prot_A21XP_003128_3055	III	0.5878	0.3796	0.0039	0.0156	0.5878	0.0013	0.0119	408
lcl|A2_C_prot_A21XP_003191_3118	III	0.5145	0.1015	0.0026	0.0012	0.5145	0.368	0.0123	130
lcl|A2_C_prot_A21XP_003192_3119	III	0.9348	0.0317	0.0012	1e-04	0.9348	0.0293	0.0028	130
lcl|A2_C_prot_A21XP_003196_3123	III	0.748	0.1373	0.0008	0.0003	0.748	0.1121	0.0016	108
lcl|A2_C_prot_A21XP_003204_3131	III	0.5884	0.0085	0.0017	0.0002	0.5884	0.3539	0.0473	66
lcl|A2_C_prot_A21XP_003225_3152	III	0.526	0.139	0.0084	0.0068	0.526	0.0523	0.2675	365
lcl|A2_C_prot_A21XP_003237_3163	III	0.727	0.1512	0.0006	0.0002	0.727	0.0202	0.1007	107
lcl|A2_C_prot_A21XP_003245_3171	III	0.6937	0.0173	0.0453	0.0597	0.6937	0.0015	0.1825	447
lcl|A2_C_prot_A21XP_003264_3188	III	0.9953	0.0003	0.0008	1e-04	0.9953	0.0025	0.001	93
lcl|A2_C_prot_A21XP_003282_3206	III	0.9323	0.0082	0.0126	0.0023	0.9323	0.0004	0.0442	64
lcl|A2_C_prot_A21XP_003336_3259	III	0.7973	0.1768	0.0011	0.0005	0.7973	0.0181	0.0062	293
lcl|A2_C_prot_A21XP_003342_3264	III	0.574	0.3791	0.0012	0.0019	0.574	0.0117	0.0321	923
lcl|A2_C_prot_A21XP_003349_3271	III	0.6989	0.2805	0.0004	0.0007	0.6989	0.0167	0.0027	205
lcl|A2_C_prot_A21XP_003353_3275	III	0.5043	0.3899	0.0016	0.001	0.5043	0.086	0.0172	219
lcl|A2_C_prot_A21XP_003366_3288	III	0.8534	0.1223	0.0012	0.0007	0.8534	0.0195	0.003	297
lcl|A2_C_prot_A21XP_003370_3292	III	0.6235	0.3515	0.0055	0.0009	0.6235	0.0129	0.0058	618
lcl|A2_C_prot_A21XP_003436_3358	III	0.9841	0.0119	0.0006	0.0004	0.9841	0.0008	0.0022	158
lcl|A2_C_prot_A21XP_003444_3366	III	0.5555	0.357	0.0059	0.0119	0.5555	0.0019	0.0678	385
lcl|A2_C_prot_A21XP_003448_3370	III	0.8886	0.0863	0.0011	0.0009	0.8886	0.0021	0.0211	279
lcl|A2_C_prot_A21XP_003476_3398	III	0.976	0.0201	0.0009	1e-04	0.976	0.0005	0.0023	63
lcl|A2_C_prot_A21XP_003481_3403	III	0.7082	0.1089	0.0016	0.0018	0.7082	0.0121	0.1673	151
lcl|A2_C_prot_A21XP_003545_3467	III	0.8521	0.1225	0.0008	0.0005	0.8521	0.0046	0.0195	157
lcl|A2_C_prot_A21XP_003568_3490	III	0.9313	0.0314	0.0008	0.0002	0.9313	0.0083	0.0281	99
lcl|A2_C_prot_A21XP_003578_3500	III	0.9923	1e-04	1e-04	0	0.9923	0.0073	0.0002	262
lcl|A2_C_prot_A21XP_003584_3506	III	0.9537	0.0316	1e-04	1e-04	0.9537	0.0108	0.0038	153
lcl|A2_C_prot_A21XP_003594_3516	III	0.973	0.0037	0.0038	0.0005	0.973	0.0029	0.0161	102
lcl|A2_C_prot_A21XP_003595_3517	III	0.6236	0.3293	0.0085	0.0068	0.6236	0.0178	0.014	678
lcl|A2_C_prot_A21XP_003597_3519	III	0.9907	0.0008	0.0025	0.0004	0.9907	0.0014	0.0042	148
lcl|A2_C_prot_A21XP_003607_3529	III	0.6668	0.0062	0.0135	0.0007	0.6668	0.1582	0.1547	194
lcl|A2_C_prot_A21XP_003608_3530	III	0.6034	0.1531	0.0094	0.0015	0.6034	0.0785	0.154	94
lcl|A2_C_prot_A21XP_003610_3532	III	0.8509	0.0201	0.0081	0.0013	0.8509	0.0795	0.0401	88
lcl|A2_C_prot_A21XP_003630_3552	III	0.988	0.0058	0.0004	1e-04	0.988	0.0036	0.0021	64
lcl|A2_C_prot_A21XP_003633_3555	III	0.5861	0.0105	0.0354	0.003	0.5861	0.014	0.3511	112
lcl|A2_C_prot_A21XP_003637_3559	III	0.7964	0.0214	1e-04	0	0.7964	0.1816	0.0005	80
lcl|A2_C_prot_A21XP_003639_3561	III	0.9852	0.0077	0.0005	1e-04	0.9852	0.003	0.0035	93
lcl|A2_C_prot_A21XP_003651_3573	III	0.8782	0.0141	0.0107	0.0004	0.8782	0.021	0.0755	204
lcl|A2_C_prot_A21XP_003655_3577	III	0.7667	0.1457	0.0065	0.0013	0.7667	0.0656	0.014	73
lcl|A2_C_prot_A21XP_003657_3579	III	0.5475	0.2624	0.0011	0.0003	0.5475	0.0032	0.1855	249
lcl|A2_C_prot_A21XP_003674_3595	III	0.9698	0.0071	0.0042	0.0005	0.9698	0.0077	0.0108	123
lcl|A2_C_prot_A21XP_003677_3598	III	0.9586	0.0077	1e-04	0	0.9586	0.0332	0.0003	81
lcl|A2_C_prot_A21XP_003685_3606	III	0.6941	0.1506	0.0013	0.0008	0.6941	0.1434	0.0098	135
lcl|A2_C_prot_A21XP_003686_3607	III	0.6628	0.2608	0.005	0.0044	0.6628	0.0613	0.0057	207
lcl|A2_C_prot_A21XP_003690_3611	III	0.8379	0.1517	0.0006	0.0003	0.8379	0.0061	0.0034	159
lcl|A2_C_prot_A21XP_003704_3625	III	0.5284	0.4078	0.0074	0.0024	0.5284	0.0017	0.0523	69
lcl|A2_C_prot_A21XP_003724_3645	III	0.9624	0.0131	0.001	0.0002	0.9624	0.0048	0.0185	97
lcl|A2_C_prot_A21XP_003725_3646	III	0.7661	0.0221	0.0082	0.0006	0.7661	0.0373	0.1656	145
lcl|A2_C_prot_A21XP_003728_3649	III	0.545	0.3916	0.0016	0.0005	0.545	0.0438	0.0175	92
lcl|A2_C_prot_A21XP_003730_3651	III	0.912	0.0636	0.0034	0.002	0.912	0.0141	0.0048	72
lcl|A2_C_prot_A21XP_003732_3653	III	0.9156	0.0323	0.001	0.0003	0.9156	0.035	0.0158	90
lcl|A2_C_prot_A21XP_003733_3654	III	0.9979	1e-04	0.001	1e-04	0.9979	0.0006	0.0002	141
lcl|A2_C_prot_A21XP_003735_3656	III	0.5732	0.3932	0.0015	0.0004	0.5732	0.0123	0.0194	90
lcl|A2_C_prot_A21XP_003736_3657	III	0.8788	0.0156	0.0008	1e-04	0.8788	0.0946	0.0101	74
lcl|A2_C_prot_A21XP_003739_3660	III	0.8788	0.061	0.0019	0.0011	0.8788	0.0438	0.0134	74
lcl|A2_C_prot_A21XP_003742_3662	III	0.7908	0.1288	0.0061	0.001	0.7908	0.0251	0.0481	106
lcl|A2_C_prot_A21XP_003776_3696	III	0.9943	0.0003	0.0008	0.0002	0.9943	0.0037	0.0006	176
lcl|A2_C_prot_A21XP_003781_3701	III	0.5565	0.419	0.0011	0.0012	0.5565	0.0172	0.0049	280
lcl|A2_C_prot_A21XP_003800_3720	III	0.5379	0.3835	0.0003	0.0299	0.5379	0.0222	0.0262	205
lcl|A2_C_prot_A21XP_003814_3734	III	0.6374	0.0236	0.0209	0.0012	0.6374	0.2296	0.0873	110
lcl|A2_C_prot_A21XP_003847_3762	III	0.944	0.0352	0.0015	0.0003	0.944	0.0183	0.0007	75
lcl|A2_C_prot_A21XP_003858_3773	III	0.5921	0.4026	0.0008	0.0004	0.5921	0.0027	0.0013	190
lcl|A2_C_prot_A21XP_003875_3790	III	0.9285	0.0426	0.001	0.0013	0.9285	0.0193	0.0073	218
lcl|A2_C_prot_A21XP_003881_3796	III	0.6722	0.0017	0.0618	0.0013	0.6722	0.1774	0.0856	58
lcl|A2_C_prot_A21XP_003890_3805	III	0.8449	0.0811	0.0059	0.0063	0.8449	0.0023	0.0595	364
lcl|A2_C_prot_A21XP_003891_3806	III	0.9444	0.0322	0.0006	0.0005	0.9444	0.0062	0.016	93
lcl|A2_C_prot_A21XP_003892_3807	III	0.7999	0.1258	0.0003	1e-04	0.7999	0.0713	0.0026	91
lcl|A2_C_prot_A21XP_003897_3812	III	0.7513	0.2378	0.0008	1e-04	0.7513	0.0095	0.0005	96
lcl|A2_C_prot_A21XP_003903_3818	III	0.7893	0.0342	0.0211	0.0009	0.7893	0.1121	0.0424	127
lcl|A2_C_prot_A21XP_003931_3846	III	0.88	0.1114	0.0002	0.0003	0.88	0.0019	0.0063	305
lcl|A2_C_prot_A21XP_003939_3853	III	0.5927	0.3704	0.0018	0.0036	0.5927	0.0083	0.0233	251
lcl|A2_C_prot_A21XP_003982_3896	III	0.6863	0.2528	0.0006	0.0005	0.6863	0.0486	0.0112	150
lcl|A2_C_prot_A21XP_003983_3897	III	0.604	0.2291	0.0015	0.001	0.604	0.1619	0.0024	108
lcl|A2_C_prot_A21XP_003994_3908	III	0.9286	0.0232	0.0027	0.0002	0.9286	0.0137	0.0317	64
lcl|A2_C_prot_A21XP_003995_3909	III	0.819	0.0482	0.0011	0.0008	0.819	0.038	0.0928	1106
lcl|A2_C_prot_A21XP_003996_3910	III	0.6646	0.3199	0.0006	0.0008	0.6646	0.0027	0.0114	86
lcl|A2_C_prot_A21XP_004019_3932	III	0.9908	0.0019	0.0002	0.0003	0.9908	0.0043	0.0025	238
lcl|A2_C_prot_A21XP_004027_3940	III	0.8802	0.0932	0.0016	0.0003	0.8802	0.0125	0.0122	153
lcl|A2_C_prot_A21XP_004030_3943	III	0.5906	0.0914	0.0028	0.0006	0.5906	0.0004	0.3142	191
lcl|A2_C_prot_A21XP_004037_3950	III	0.9981	0.0002	0	0	0.9981	0.0007	0.001	182
lcl|A2_C_prot_A21XP_004069_3982	III	0.6551	0.3193	0.001	0.0017	0.6551	0.0055	0.0174	131
lcl|A2_C_prot_A21XP_004115_4028	III	0.9932	0.0005	0.0004	1e-04	0.9932	0.0008	0.005	75
lcl|A2_C_prot_A21XP_004116_4029	III	0.9619	0.0331	1e-04	1e-04	0.9619	0.0009	0.0038	149
lcl|A2_C_prot_A21XP_004117_4030	III	0.9976	0.0005	1e-04	0	0.9976	0.0013	0.0005	139
lcl|A2_C_prot_A21XP_004131_4044	III	0.957	0.0002	0.0002	1e-04	0.957	0.0415	0.001	2884
lcl|A2_C_prot_A21XP_004140_4053	III	0.8642	0.0844	0.0016	0.0004	0.8642	0.001	0.0484	102
lcl|A2_C_prot_A21XP_004160_4073	III	0.9313	0.0567	0.0019	0.0006	0.9313	0.0046	0.005	213
lcl|A2_C_prot_A21XP_004162_4075	III	0.5513	0.4281	0.001	0.0019	0.5513	0.0165	0.0012	226
lcl|A2_C_prot_A21XP_004171_4084	III	0.7386	0.1646	0.0036	0.0002	0.7386	0.0807	0.0123	130
lcl|A2_C_prot_A21XP_004179_4092	III	0.8736	0.0722	0.0016	1e-04	0.8736	0.0401	0.0124	78
lcl|A2_C_prot_A21XP_004193_4105	III	0.9747	0.0022	0.0005	0.0004	0.9747	1e-04	0.0221	344
lcl|A2_C_prot_A21XP_004210_4117	III	0.5483	0.1828	0.0095	0.1924	0.5483	0.0415	0.0254	720
lcl|A2_C_prot_A21XP_004230_4137	III	0.8612	0.1003	0.0039	0.0006	0.8612	0.0319	0.0022	68
lcl|A2_C_prot_A21XP_004236_4143	III	0.8411	0.1327	0.0041	0.0005	0.8411	0.015	0.0066	132
lcl|A2_C_prot_A21XP_004243_4150	III	0.8665	0.0331	0.023	0.0033	0.8665	0.0035	0.0707	112
lcl|A2_C_prot_A21XP_004246_4153	III	0.9984	1e-04	1e-04	0	0.9984	0.0011	0.0002	232
lcl|A2_C_prot_A21XP_004256_4162	III	0.9998	0	1e-04	0	0.9998	0	0	464
lcl|A2_C_prot_A21XP_004267_4173	III	0.9639	0.0266	0.0004	0.0003	0.9639	0.0022	0.0065	95
lcl|A2_C_prot_A21XP_004280_4186	III	0.6546	0.1275	0.0148	0.0025	0.6546	0.0016	0.1991	76
lcl|pA2.1_prot_A21XP_004306_4212	III	0.9679	0.0059	0.0013	0.0002	0.9679	0.0194	0.0055	273
lcl|pA2.1_prot_A21XP_004308_4214	III	0.9684	0.0134	0.0009	0.0002	0.9684	0.0143	0.0028	125
lcl|pA2.1_prot_A21XP_004309_4215	III	0.6438	0.2908	0.0032	0.0006	0.6438	0.0419	0.0197	152
lcl|pA2.1_prot_A21XP_004318_4224	III	0.9543	0	0.0157	0.0006	0.9543	0.0004	0.029	213
lcl|pA2.1_prot_A21XP_004327_4233	III	0.7992	0	0.0002	1e-04	0.7992	0.1992	0.0013	354
lcl|pA2.1_prot_A21XP_004328_4234	III	0.7429	0.2321	0.0004	1e-04	0.7429	0.0232	0.0013	98
lcl|pA2.1_prot_A21XP_004348_4254	III	0.6903	0.1656	0.0074	0.0007	0.6903	0.1219	0.0141	128
lcl|pA2.1_prot_A21XP_004349_4255	III	0.7752	0.1777	0.0007	0.0002	0.7752	0.0416	0.0047	56
lcl|pA2.2_prot_A21XP_004360_4266	III	0.9915	0.0031	0.0004	0.0003	0.9915	0.0046	1e-04	111
lcl|pA2.2_prot_A21XP_004362_4268	III	0.9679	0.0059	0.0013	0.0002	0.9679	0.0194	0.0055	273
lcl|pA2.2_prot_A21XP_004363_4269	III	0.9948	0.001	0.0031	1e-04	0.9948	0.0004	0.0006	114
lcl|pA2.2_prot_A21XP_004367_4273	III	0.8902	0.0011	0.018	0.0006	0.8902	0.0431	0.0469	89
lcl|pA2.2_prot_A21XP_004368_4274	III	0.7345	0.2041	0.002	0.0002	0.7345	0.0133	0.0459	79
lcl|pA2.2_prot_A21XP_004372_4278	III	0.9895	0.0014	0.0005	0.0002	0.9895	0.0072	0.0012	288
lcl|pA2.2_prot_A21XP_004373_4279	III	0.8056	0.1457	0.003	0.0006	0.8056	0.0255	0.0196	154
lcl|pA2.2_prot_A21XP_004378_4284	III	0.6847	0.197	0.0037	0.0007	0.6847	0.0952	0.0188	62
lcl|pA2.2_prot_A21XP_004394_4300	III	0.5396	0.1837	0.0008	0.0002	0.5396	0.2654	0.0103	163
lcl|pA2.3_prot_A21XP_004400_4306	III	0.5496	0.3665	0.0012	0.0021	0.5496	0.0504	0.0303	533
lcl|pA2.3_prot_A21XP_004405_4311	III	0.5556	0.2993	0.0007	0.0009	0.5556	0.1424	0.0012	315
lcl|A2_C_prot_A21XP_000065_63	IV	0.9917	0.001	1e-04	0	0.007	0.9917	1e-04	610
lcl|A2_C_prot_A21XP_000067_65	IV	0.6056	0.0379	0.0041	0.0084	0.2556	0.6056	0.0884	176
lcl|A2_C_prot_A21XP_000122_120	IV	0.6153	0.1315	0.0082	0.0038	0.064	0.6153	0.1773	419
lcl|A2_C_prot_A21XP_000130_128	IV	0.7339	0.2483	0.0005	0.0002	0.0055	0.7339	0.0117	236
lcl|A2_C_prot_A21XP_000329_324	IV	0.7466	0.2178	1e-04	0.0004	0.0332	0.7466	0.0018	143
lcl|A2_C_prot_A21XP_000330_325	IV	0.6948	0.1538	0.0101	0.002	0.0187	0.6948	0.1206	137
lcl|A2_C_prot_A21XP_000466_459	IV	0.9239	0.0125	0.0044	0.0016	0.0501	0.9239	0.0075	584
lcl|A2_C_prot_A21XP_000571_560	IV	0.8084	0.002	0.0051	0.0014	0.1206	0.8084	0.0624	441
lcl|A2_C_prot_A21XP_000580_569	IV	0.9852	1e-04	0.0002	0	0.0141	0.9852	0.0003	226
lcl|A2_C_prot_A21XP_000585_574	IV	0.986	0.0036	0.0003	0.0003	0.0094	0.986	0.0004	279
lcl|A2_C_prot_A21XP_000594_583	IV	0.92	0.006	0.0002	1e-04	0.0732	0.92	0.0004	68
lcl|A2_C_prot_A21XP_000885_871	IV	0.7641	0.0271	0.0017	1e-04	0.1182	0.7641	0.0887	240
lcl|A2_C_prot_A21XP_001209_1175	IV	0.9601	0.003	0.0007	0.0002	0.0325	0.9601	0.0034	350
lcl|A2_C_prot_A21XP_001385_1348	IV	0.5132	0.4732	0.0019	0.0002	0.0047	0.5132	0.0067	16
lcl|A2_C_prot_A21XP_001783_1734	IV	0.7848	0.1762	0.0007	1e-04	0.0008	0.7848	0.0375	122
lcl|A2_C_prot_A21XP_001892_1843	IV	0.9632	0.0092	1e-04	0.0003	0.027	0.9632	1e-04	132
lcl|A2_C_prot_A21XP_001906_1857	IV	0.5794	0.4169	0.0004	0	0.0025	0.5794	0.0008	101
lcl|A2_C_prot_A21XP_001920_1871	IV	0.7963	0.1117	0.0006	0.0003	0.0892	0.7963	0.0019	456
lcl|A2_C_prot_A21XP_002314_2255	IV	0.7469	0.0863	0.004	0.0008	0.1371	0.7469	0.0249	111
lcl|A2_C_prot_A21XP_002440_2379	IV	0.6337	0.2824	0.0008	0	0.0111	0.6337	0.072	86
lcl|A2_C_prot_A21XP_002446_2384	IV	0.707	0.1129	0.0018	0.0007	0.148	0.707	0.0295	133
lcl|A2_C_prot_A21XP_002475_2411	IV	0.5172	0.3435	0.001	0.0869	0.012	0.5172	0.0395	172
lcl|A2_C_prot_A21XP_002543_2478	IV	0.5572	0.3671	0.0008	0.0004	0.0512	0.5572	0.0233	442
lcl|A2_C_prot_A21XP_002620_2553	IV	0.9622	0.0215	0.0017	0.0009	0.0114	0.9622	0.0023	431
lcl|A2_C_prot_A21XP_002625_2558	IV	0.9677	0.0111	0.0045	0.0017	0.0126	0.9677	0.0024	437
lcl|A2_C_prot_A21XP_002862_2790	IV	0.8434	0.0021	0.0025	0.0006	0.1396	0.8434	0.0117	394
lcl|A2_C_prot_A21XP_003124_3051	IV	0.9179	0.0009	0.002	0.0003	0.0515	0.9179	0.0275	441
lcl|A2_C_prot_A21XP_003198_3125	IV	0.6001	0.3895	1e-04	0.004	0.0028	0.6001	0.0035	186
lcl|A2_C_prot_A21XP_003326_3250	IV	0.9695	0.0105	0.0002	1e-04	0.0196	0.9695	0.0002	132
lcl|A2_C_prot_A21XP_003543_3465	IV	0.9833	0.0056	0.0016	0.0006	0.0052	0.9833	0.0037	621
lcl|A2_C_prot_A21XP_003790_3710	IV	0.5046	0.0417	0.0002	0	0.4527	0.5046	0.0006	86
lcl|A2_C_prot_A21XP_003791_3711	IV	0.6222	0.0935	0.0094	0.0023	0.0774	0.6222	0.1952	743
lcl|A2_C_prot_A21XP_003874_3789	IV	0.6282	0.3631	0.0008	0.005	0.002	0.6282	0.0009	272
lcl|A2_C_prot_A21XP_003899_3814	IV	0.6887	0.0025	0.136	0.0024	0.1579	0.6887	0.0126	283
lcl|A2_C_prot_A21XP_004234_4141	IV	0.9954	0.0003	0.0002	0	0.0037	0.9954	0.0004	310
lcl|A2_C_prot_A21XP_004238_4145	IV	0.6512	0.0997	0.002	0.0005	0.0309	0.6512	0.2155	230
lcl|A2_C_prot_A21XP_004274_4180	IV	0.5648	0.41	0.0002	0.0034	0.0181	0.5648	0.0035	159
lcl|pA2.1_prot_A21XP_004354_4260	IV	0.5213	0.1437	0.0004	0.0002	0.3275	0.5213	0.0068	131
lcl|pA2.2_prot_A21XP_004383_4289	IV	0.5361	0.166	0.0018	0.0005	0.2923	0.5361	0.0033	102
lcl|pA2.3_prot_A21XP_004414_4320	IV	0.6471	0.304	0.0044	0.0004	0.0037	0.6471	0.0404	900
lcl|A2_C_prot_A21XP_000013_13	VI	0.6328	0.181	0.0028	0.0004	0.1623	0.0207	0.6328	67
lcl|A2_C_prot_A21XP_000172_170	VI	0.5832	0.2609	0.0041	0.1111	0.0169	0.0239	0.5832	672
lcl|A2_C_prot_A21XP_000189_187	VI	0.7725	0.0772	0.0017	0.0015	0.014	0.1331	0.7725	328
lcl|A2_C_prot_A21XP_000255_252	VI	0.8697	0.0756	0.014	0.0019	0.0142	0.0247	0.8697	81
lcl|A2_C_prot_A21XP_000456_449	VI	0.7288	0.1951	0.0023	0.0227	0.0264	0.0247	0.7288	207
lcl|A2_C_prot_A21XP_000467_460	VI	0.8227	0.0387	0.1221	0.0064	0.0016	0.0085	0.8227	178
lcl|A2_C_prot_A21XP_000570_559	VI	0.7441	0.1085	0.0501	0.0282	0.0536	0.0154	0.7441	199
lcl|A2_C_prot_A21XP_000587_576	VI	0.6135	0.2539	0.0065	0.0002	0.0104	0.1155	0.6135	199
lcl|A2_C_prot_A21XP_000944_929	VI	0.5408	0.4345	0.0013	0.0089	0.0093	0.0052	0.5408	217
lcl|A2_C_prot_A21XP_001158_1125	VI	0.5869	0.1388	0.0406	0.0015	0.0364	0.1959	0.5869	167
lcl|A2_C_prot_A21XP_001314_1279	VI	0.8417	0.0943	0.0352	0.0018	0.0187	0.0082	0.8417	68
lcl|A2_C_prot_A21XP_001323_1287	VI	0.5208	0.1235	0.0357	0.0022	0.2931	0.0247	0.5208	185
lcl|A2_C_prot_A21XP_001363_1326	VI	0.6214	0.0936	0.0012	0.2392	0.036	0.0086	0.6214	262
lcl|A2_C_prot_A21XP_001479_1440	VI	0.9278	0.0144	0.0075	0.0017	0.0429	0.0057	0.9278	815
lcl|A2_C_prot_A21XP_001518_1479	VI	0.601	0.0562	0.0181	0.0002	0.0492	0.2754	0.601	61
lcl|A2_C_prot_A21XP_001577_1536	VI	0.8607	0.0778	0.0329	0.0045	0.0231	0.001	0.8607	178
lcl|A2_C_prot_A21XP_001578_1537	VI	0.7128	0.0038	0.0025	0.0005	0.2787	0.0016	0.7128	176
lcl|A2_C_prot_A21XP_001579_1538	VI	0.9411	0.0037	0.002	0.0002	0.0521	0.0009	0.9411	205
lcl|A2_C_prot_A21XP_001582_1541	VI	0.7755	0.0179	0.0012	0	0.0449	0.1605	0.7755	63
lcl|A2_C_prot_A21XP_001883_1834	VI	0.9351	0.0115	0.0093	0.0006	0.0369	0.0066	0.9351	82
lcl|A2_C_prot_A21XP_001991_1942	VI	0.6399	0.3022	0.0007	1e-04	0.0348	0.0223	0.6399	54
lcl|A2_C_prot_A21XP_002042_1993	VI	0.999	1e-04	0.0002	1e-04	0.0006	0	0.999	167
lcl|A2_C_prot_A21XP_002048_1999	VI	0.5187	0.3666	0.0066	0.0008	0.071	0.0363	0.5187	149
lcl|A2_C_prot_A21XP_002052_2003	VI	0.7437	0.0102	0.0088	0.0024	0.2287	0.0062	0.7437	179
lcl|A2_C_prot_A21XP_002053_2004	VI	0.9969	0.0005	0.0016	0	0.0009	1e-04	0.9969	645
lcl|A2_C_prot_A21XP_002221_2170	VI	0.6877	0.0033	0.1909	0.021	0.097	1e-04	0.6877	223
lcl|A2_C_prot_A21XP_002273_2214	VI	0.5551	0.3926	0.0062	0.0002	0.0372	0.0087	0.5551	75
lcl|A2_C_prot_A21XP_002278_2219	VI	0.5666	0.1367	0.0029	0.0006	0.1516	0.1416	0.5666	409
lcl|A2_C_prot_A21XP_002406_2346	VI	0.7953	0.011	0.0033	0.1306	0.036	0.0237	0.7953	263
lcl|A2_C_prot_A21XP_002441_2380	VI	0.5722	0.4058	0.0093	0.0044	0.0074	0.0008	0.5722	581
lcl|A2_C_prot_A21XP_002453_2390	VI	0.7885	0.1086	0.0261	0.001	0.0338	0.0421	0.7885	61
lcl|A2_C_prot_A21XP_002519_2454	VI	0.6652	0.0732	0.0038	0.0009	0.2291	0.0279	0.6652	198
lcl|A2_C_prot_A21XP_002555_2490	VI	0.503	0.3677	0.0057	0.0854	0.0277	0.0105	0.503	779
lcl|A2_C_prot_A21XP_002572_2507	VI	0.6794	0.1502	0.0965	0.0096	0.0143	0.0501	0.6794	66
lcl|A2_C_prot_A21XP_002662_2593	VI	0.5879	0.2456	0.0014	0.1082	0.0256	0.0313	0.5879	350
lcl|A2_C_prot_A21XP_002779_2708	VI	0.8105	0.088	0.0038	0.0002	0.0543	0.0433	0.8105	199
lcl|A2_C_prot_A21XP_002830_2758	VI	0.8865	0.0475	0.0085	0.0011	0.0485	0.0079	0.8865	363
lcl|A2_C_prot_A21XP_003078_3006	VI	0.9078	0.0097	0.0234	0.0107	0.047	0.0014	0.9078	240
lcl|A2_C_prot_A21XP_003097_3024	VI	0.8806	0.0433	0.0096	0.0013	0.061	0.0042	0.8806	372
lcl|A2_C_prot_A21XP_003125_3052	VI	0.9182	0.0534	0.0069	0.0009	0.014	0.0066	0.9182	210
lcl|A2_C_prot_A21XP_003135_3062	VI	0.9399	0.0448	0.0041	0.0081	0.0017	0.0014	0.9399	378
lcl|A2_C_prot_A21XP_003154_3081	VI	0.5814	0.1506	0.005	0.2322	0.0123	0.0184	0.5814	354
lcl|A2_C_prot_A21XP_003163_3090	VI	0.8243	0.0548	0.0021	0.0031	0.1152	0.0005	0.8243	174
lcl|A2_C_prot_A21XP_003207_3134	VI	0.527	0.3557	0.0065	0.0005	0.0474	0.0629	0.527	316
lcl|A2_C_prot_A21XP_003286_3210	VI	0.6669	0.2331	0.0012	0.0553	0.0348	0.0087	0.6669	194
lcl|A2_C_prot_A21XP_003542_3464	VI	0.8662	0.005	0.0697	0.0074	0.0464	0.0054	0.8662	252
lcl|A2_C_prot_A21XP_003609_3531	VI	0.7648	0.0253	0.0113	0.0007	0.0866	0.1114	0.7648	183
lcl|A2_C_prot_A21XP_003632_3554	VI	0.8056	0.1848	0.0023	0.0036	0.0007	0.003	0.8056	299
lcl|A2_C_prot_A21XP_003703_3624	VI	0.5394	0.3958	0.0134	0.0049	0.0457	0.0009	0.5394	155
lcl|A2_C_prot_A21XP_003707_3628	VI	0.66	0.2164	0.0064	0.0021	0.0776	0.0375	0.66	212
lcl|A2_C_prot_A21XP_003713_3634	VI	0.8633	0.0074	0.1129	0.005	0.0113	1e-04	0.8633	501
lcl|A2_C_prot_A21XP_003714_3635	VI	0.5856	0.0025	0.0199	0.0031	0.3886	0.0003	0.5856	192
lcl|A2_C_prot_A21XP_003715_3636	VI	0.9904	0.0006	0.0066	0.0002	0.002	0.0002	0.9904	187
lcl|A2_C_prot_A21XP_003718_3639	VI	0.9979	0.0006	0.0003	1e-04	0.0012	1e-04	0.9979	169
lcl|A2_C_prot_A21XP_003722_3643	VI	0.9905	0.0026	0.0015	0.0002	0.0051	1e-04	0.9905	133
lcl|A2_C_prot_A21XP_003723_3644	VI	0.9858	0.0075	0.0003	1e-04	0.0057	0.0007	0.9858	328
lcl|A2_C_prot_A21XP_003787_3707	VI	0.6428	0.2548	0.0011	0.0808	0.0142	0.0063	0.6428	294
lcl|A2_C_prot_A21XP_003955_3869	VI	0.6413	0.1453	0.0114	0.1701	0.0139	0.018	0.6413	250
lcl|A2_C_prot_A21XP_004038_3951	VI	0.9976	0.0003	0.0015	0	0.0006	0	0.9976	655
lcl|A2_C_prot_A21XP_004040_3953	VI	0.6877	0.169	0.13	0.0045	0.0084	0.0004	0.6877	104
lcl|A2_C_prot_A21XP_004041_3954	VI	0.6328	0.2802	0.0038	0.0004	0.061	0.0219	0.6328	99
lcl|A2_C_prot_A21XP_004049_3962	VI	0.6671	0.1737	0.0006	0.0354	0.0047	0.1184	0.6671	244
lcl|A2_C_prot_A21XP_004060_3973	VI	0.9984	1e-04	0.0003	1e-04	0.0011	0	0.9984	167
lcl|A2_C_prot_A21XP_004123_4036	VI	0.8782	0.0391	0.0082	0.0084	0.0096	0.0565	0.8782	218
lcl|A2_C_prot_A21XP_004165_4078	VI	0.5895	0.1228	0.0012	0.0168	0.0196	0.2501	0.5895	148
lcl|A2_C_prot_A21XP_004232_4139	VI	0.8255	0.0702	0.0035	0.0014	0.0906	0.0088	0.8255	162
lcl|A2_C_prot_A21XP_004251_4158	VI	0.9638	0.0038	0.0241	0.0004	0.0076	0.0002	0.9638	172
lcl|A2_C_prot_A21XP_004263_4169	VI	0.766	0.1224	0.061	0.0045	0.0432	0.0029	0.766	181
lcl|A2_C_prot_A21XP_004264_4170	VI	0.682	0.0148	0.2016	0.0083	0.0908	0.0024	0.682	175
lcl|A2_C_prot_A21XP_004265_4171	VI	0.8702	0.0433	0.0556	0.0024	0.0263	0.0022	0.8702	178
lcl|pA2.1_prot_A21XP_004314_4220	VI	0.9539	0.0325	0.0013	0.0003	0.0103	0.0016	0.9539	77
lcl|pA2.2_prot_A21XP_004365_4271	VI	0.8212	0.0711	0.0078	0.0024	0.0841	0.0134	0.8212	197
lcl|pA2.2_prot_A21XP_004366_4272	VI	0.8418	0.0149	0.0089	0.0002	0.1004	0.0337	0.8418	132

## Sheet: S5
Table S5. DeepSecE-based prediction and classification of secreted effectors in strain C1-1.
Candidate effectors specific to strains A2-1 and C1-1 are highlighted in orange.
Candidate effectors unique to strain C1-1 are shown in green.
Proteins were considered putative secreted effectors when the DeepSecE effector score was ≥ 0.50 and the non-secreted probability was < 0.50.
Name	System	Score	NonSecreted.prob	T1SE.prob	T2SE.prob	T3SE.prob	T4SE.prob	T6SE.prob	Protein length
lcl|C1_C_prot_C11XP_003231_3158	III	0.7141	0.1768	0.0013	0.0005	0.7141	0.0274	0.0799	434
lcl|C1_C_prot_C11XP_003696_3617	III	0.9806	0.0086	0.0005	0.0005	0.9806	0.0024	0.0073	286
lcl|C1_C_prot_C11XP_003700_3621	III	0.8925	0.0099	0.0112	0.0014	0.8925	0.0582	0.0269	117
lcl|C1_C_prot_C11XP_002173_2123	VI	0.6568	0.2138	0.025	0.0009	0.0284	0.0751	0.6568	46
lcl|C1_C_prot_C11XP_003230_3157	VI	0.7651	0.2122	0.0054	1e-04	0.0028	0.0145	0.7651	195
lcl|C1_C_prot_C11XP_000594_583	IV	0.7969	0.0137	0.002	0.0004	0.1721	0.7969	0.0149	78
lcl|C1_C_prot_C11XP_000231_228	I	0.6296	0.0258	0.6296	0.0079	0.1252	0.0057	0.2058	73
lcl|C1_C_prot_C11XP_001893_1844	I	0.9947	1e-04	0.9947	0.0012	0.0024	0.0013	0.0005	143
lcl|C1_C_prot_C11XP_001939_1890	I	0.5052	0.0388	0.5052	0.0259	0.3995	0.0129	0.0177	441
lcl|C1_C_prot_C11XP_002025_1976	I	0.705	0.0097	0.705	0.2651	0.0057	0.0083	0.0061	3397
lcl|C1_C_prot_C11XP_002394_2334	I	0.8613	0.0007	0.8613	0.0018	0.0086	0.0251	0.1026	215
lcl|C1_C_prot_C11XP_003015_2943	I	0.5853	0.0703	0.5853	0.0069	0.0168	0.3026	0.0182	155
lcl|C1_C_prot_C11XP_003468_3390	I	0.5664	0.2169	0.5664	0.1827	0.0074	0.0108	0.0158	2357
lcl|C1_C_prot_C11XP_003683_3604	I	0.536	0.0039	0.536	0.0034	0.0494	0.1697	0.2376	60
lcl|C1_C_prot_C11XP_004131_4044	I	0.9273	0.0016	0.9273	0.0023	0.0627	0.0044	0.0017	60
lcl|C1_C_prot_C11XP_004272_4178	I	0.6267	0.0181	0.6267	0.315	0.0067	0.0163	0.0173	1602
lcl|C1_C_prot_C11XP_000027_27	II	0.5075	0.1948	0.0292	0.5075	0.0265	0.0697	0.1723	218
lcl|C1_C_prot_C11XP_000030_30	II	0.8098	0.1356	0.0239	0.8098	0.0124	0.0096	0.0088	377
lcl|C1_C_prot_C11XP_000031_31	II	0.7726	0.171	0.0112	0.7726	0.0134	0.0132	0.0185	350
lcl|C1_C_prot_C11XP_000032_32	II	0.5337	0.3471	0.0098	0.5337	0.0128	0.0801	0.0165	357
lcl|C1_C_prot_C11XP_000312_308	II	0.8515	0.0033	0.0046	0.8515	0.0735	0.001	0.0661	653
lcl|C1_C_prot_C11XP_000448_441	II	0.7918	0.0158	0.1287	0.7918	0.0117	0.0291	0.023	1193
lcl|C1_C_prot_C11XP_000466_459	II	0.9264	0.0103	0.034	0.9264	0.0084	0.0085	0.0123	532
lcl|C1_C_prot_C11XP_000501_492	II	0.5207	0.349	0.0109	0.5207	0.0231	0.0841	0.0121	420
lcl|C1_C_prot_C11XP_000535_525	II	0.8803	0.0033	0.0827	0.8803	0.0139	0.0113	0.0084	596
lcl|C1_C_prot_C11XP_000548_537	II	0.7036	0.2378	0.0145	0.7036	0.0256	0.0037	0.0149	653
lcl|C1_C_prot_C11XP_000583_572	II	0.5785	0.2671	0.0024	0.5785	0.0064	0.1323	0.0132	317
lcl|C1_C_prot_C11XP_000640_629	II	0.9499	0.0315	0.0074	0.9499	0.0051	0.0047	0.0015	476
lcl|C1_C_prot_C11XP_000688_677	II	0.837	0.0264	0.055	0.837	0.0264	0.0302	0.0249	464
lcl|C1_C_prot_C11XP_000719_708	II	0.9096	0.0111	0.0661	0.9096	0.0034	0.0059	0.0039	490
lcl|C1_C_prot_C11XP_000813_799	II	0.7565	0.192	0.0176	0.7565	0.0158	0.004	0.014	585
lcl|C1_C_prot_C11XP_000816_802	II	0.8475	0.0492	0.0091	0.8475	0.0548	0.0287	0.0107	475
lcl|C1_C_prot_C11XP_000836_822	II	0.6816	0.0074	0.0501	0.6816	0.1969	0.0091	0.0549	780
lcl|C1_C_prot_C11XP_000886_872	II	0.6869	0.1713	0.0116	0.6869	0.0913	0.0324	0.0065	133
lcl|C1_C_prot_C11XP_000927_912	II	0.9473	0.0056	0.0388	0.9473	0.0037	0.0026	0.0021	577
lcl|C1_C_prot_C11XP_000928_913	II	0.9424	0.0124	0.0341	0.9424	0.0043	0.0044	0.0024	469
lcl|C1_C_prot_C11XP_000929_914	II	0.8987	0.0199	0.0444	0.8987	0.0068	0.0033	0.027	565
lcl|C1_C_prot_C11XP_000932_917	II	0.7911	0.1503	0.0076	0.7911	0.0132	0.0145	0.0234	406
lcl|C1_C_prot_C11XP_001024_1004	II	0.632	0.1461	0.0626	0.632	0.0857	0.0027	0.071	693
lcl|C1_C_prot_C11XP_001032_1012	II	0.8355	0.0241	0.0115	0.8355	0.0139	0.0447	0.0704	417
lcl|C1_C_prot_C11XP_001214_1180	II	0.6348	0.0685	0.0222	0.6348	0.0221	0.0243	0.2281	443
lcl|C1_C_prot_C11XP_001289_1254	II	0.5692	0.3722	0.0053	0.5692	0.0195	0.0164	0.0174	403
lcl|C1_C_prot_C11XP_001413_1376	II	0.894	0.0204	0.0529	0.894	0.008	0.0135	0.0112	183
lcl|C1_C_prot_C11XP_001761_1713	II	0.7377	0.0379	0.053	0.7377	0.1565	0.0022	0.0127	651
lcl|C1_C_prot_C11XP_001766_1718	II	0.9351	0.0221	0.0146	0.9351	0.0127	0.0032	0.0124	328
lcl|C1_C_prot_C11XP_001804_1755	II	0.68	0.172	0.0194	0.68	0.0252	0.05	0.0533	528
lcl|C1_C_prot_C11XP_002347_2288	II	0.721	0.2383	0.0158	0.721	0.0063	0.0151	0.0036	992
lcl|C1_C_prot_C11XP_002405_2345	II	0.823	0.004	0.1018	0.823	0.0624	0.0018	0.007	379
lcl|C1_C_prot_C11XP_002540_2475	II	0.6301	0.3193	0.0067	0.6301	0.0047	0.0063	0.0329	586
lcl|C1_C_prot_C11XP_002549_2484	II	0.6316	0.2117	0.015	0.6316	0.1017	0.0019	0.0381	791
lcl|C1_C_prot_C11XP_002617_2550	II	0.7036	0.1876	0.0071	0.7036	0.0087	0.01	0.0831	728
lcl|C1_C_prot_C11XP_002650_2581	II	0.6822	0.1577	0.0766	0.6822	0.0018	0.0161	0.0656	1236
lcl|C1_C_prot_C11XP_002728_2657	II	0.5465	0.4216	0.0137	0.5465	0.0017	0.0114	0.005	1019
lcl|C1_C_prot_C11XP_002748_2677	II	0.7199	0.1613	0.0105	0.7199	0.026	0.0748	0.0074	362
lcl|C1_C_prot_C11XP_002760_2689	II	0.7816	0.0306	0.0873	0.7816	0.0686	0.0023	0.0297	511
lcl|C1_C_prot_C11XP_002816_2744	II	0.6283	0.079	0.1542	0.6283	0.0244	0.0075	0.1066	598
lcl|C1_C_prot_C11XP_002818_2746	II	0.854	0.1016	0.0196	0.854	0.0088	0.0043	0.0118	606
lcl|C1_C_prot_C11XP_002839_2767	II	0.5476	0.0625	0.004	0.5476	0.3628	0.0208	0.0024	270
lcl|C1_C_prot_C11XP_002957_2885	II	0.9285	0.0091	0.0228	0.9285	0.0019	0.0057	0.032	353
lcl|C1_C_prot_C11XP_002963_2891	II	0.9101	0.0099	0.0136	0.9101	0.0276	0.0186	0.0202	465
lcl|C1_C_prot_C11XP_003035_2963	II	0.6054	0.3459	0.0109	0.6054	0.0097	0.0046	0.0235	889
lcl|C1_C_prot_C11XP_003077_3005	II	0.8184	0.0972	0.002	0.8184	0.034	0.0138	0.0345	504
lcl|C1_C_prot_C11XP_003112_3039	II	0.9152	0.0264	0.0129	0.9152	0.0056	0.026	0.0139	728
lcl|C1_C_prot_C11XP_003119_3046	II	0.6954	0.1434	0.0365	0.6954	0.0824	0.0026	0.0398	715
lcl|C1_C_prot_C11XP_003135_3062	II	0.5597	0.336	0.0056	0.5597	0.0385	0.049	0.0112	713
lcl|C1_C_prot_C11XP_003256_3182	II	0.7087	0.0266	0.0431	0.7087	0.1534	0.0359	0.0323	325
lcl|C1_C_prot_C11XP_003297_3221	II	0.682	0.157	0.0099	0.682	0.0108	0.0218	0.1184	391
lcl|C1_C_prot_C11XP_003346_3269	II	0.5915	0.3769	0.0137	0.5915	0.0018	0.0095	0.0065	1060
lcl|C1_C_prot_C11XP_003427_3349	II	0.8867	0.0189	0.0148	0.8867	0.0154	0.0372	0.027	289
lcl|C1_C_prot_C11XP_003432_3354	II	0.6956	0.1272	0.0127	0.6956	0.0764	0.012	0.076	533
lcl|C1_C_prot_C11XP_003438_3360	II	0.968	0.0094	0.0096	0.968	0.0027	0.0069	0.0035	552
lcl|C1_C_prot_C11XP_003467_3389	II	0.9311	0.01	0.0425	0.9311	0.0022	0.0074	0.0067	627
lcl|C1_C_prot_C11XP_003469_3391	II	0.8092	0.0321	0.0896	0.8092	0.0163	0.0098	0.0429	627
lcl|C1_C_prot_C11XP_003486_3408	II	0.9235	0.0085	0.0196	0.9235	0.0071	0.0107	0.0305	377
lcl|C1_C_prot_C11XP_003582_3504	II	0.7211	0.1734	0.0024	0.7211	0.0056	0.0897	0.0077	202
lcl|C1_C_prot_C11XP_003675_3597	II	0.925	0.0088	0.0127	0.925	0.0047	0.0136	0.0353	245
lcl|C1_C_prot_C11XP_003948_3862	II	0.8976	0.0535	0.0054	0.8976	0.0409	0.0018	0.0009	394
lcl|C1_C_prot_C11XP_004056_3969	II	0.9058	0.0071	0.0172	0.9058	0.049	0.0107	0.0103	434
lcl|C1_C_prot_C11XP_004177_4090	II	0.5891	0.2628	0.0075	0.5891	0.0328	0.0116	0.0961	394
lcl|C1_C_prot_C11XP_004197_4109	II	0.5871	0.3471	0.0175	0.5871	0.0068	0.0332	0.0082	1012
lcl|C1_C_prot_C11XP_004198_4110	II	0.6925	0.2569	0.0174	0.6925	0.0032	0.025	0.005	1011
lcl|C1_C_prot_C11XP_004250_4157	II	0.7533	0.0267	0.138	0.7533	0.0092	0.0518	0.021	516
lcl|C1_C_prot_C11XP_004251_4158	II	0.5687	0.2173	0.0116	0.5687	0.1196	0.0702	0.0125	283
lcl|C1_C_prot_C11XP_004295_4201	II	0.5481	0.4179	0.0071	0.5481	0.0093	0.0162	0.0015	977
lcl|pC1.2_prot_C11XP_004459_4365	II	0.7836	0.0186	0.1259	0.7836	0.009	0.019	0.0439	440
lcl|pC1.2_prot_C11XP_004460_4366	II	0.9229	0.04	0.0106	0.9229	0.0025	0.0158	0.0083	345
lcl|C1_C_prot_C11XP_000034_34	III	0.9047	0.0032	0.0014	0.0002	0.9047	0.0858	0.0048	133
lcl|C1_C_prot_C11XP_000046_45	III	0.9645	0.0077	0.0006	0.0007	0.9645	0.0006	0.0259	188
lcl|C1_C_prot_C11XP_000051_50	III	0.9999	0	1e-04	0	0.9999	0	0	729
lcl|C1_C_prot_C11XP_000065_63	III	0.9925	0.0048	1e-04	0	0.9925	0.0021	0.0005	73
lcl|C1_C_prot_C11XP_000070_68	III	0.7063	0.281	0.0005	0.0014	0.7063	0.0082	0.0026	391
lcl|C1_C_prot_C11XP_000071_69	III	0.8193	0.1369	0.0009	0.0007	0.8193	0.0398	0.0024	176
lcl|C1_C_prot_C11XP_000072_70	III	0.9636	0.0024	0.0002	1e-04	0.9636	0.0006	0.0331	103
lcl|C1_C_prot_C11XP_000094_92	III	0.8931	0.0655	0.0048	0.0002	0.8931	0.014	0.0224	87
lcl|C1_C_prot_C11XP_000099_97	III	0.6108	0.1801	0.008	0.0003	0.6108	0.0054	0.1954	98
lcl|C1_C_prot_C11XP_000103_101	III	0.56	0.0059	0.0258	0.0021	0.56	0.0082	0.398	59
lcl|C1_C_prot_C11XP_000104_102	III	0.9449	0.0392	0.0007	1e-04	0.9449	0.0082	0.0069	132
lcl|C1_C_prot_C11XP_000114_112	III	0.8803	0.0297	0.0191	0.0011	0.8803	0.042	0.0278	132
lcl|C1_C_prot_C11XP_000129_127	III	0.5392	0.1946	0.001	0.0006	0.5392	0.0183	0.2462	136
lcl|C1_C_prot_C11XP_000130_128	III	0.6477	0.1271	0.001	0.0013	0.6477	0.0043	0.2187	66
lcl|C1_C_prot_C11XP_000147_145	III	0.8837	0.0844	0.0046	0.0149	0.8837	0.005	0.0075	284
lcl|C1_C_prot_C11XP_000178_176	III	0.5901	0.317	0.0031	0.0011	0.5901	0.0672	0.0216	690
lcl|C1_C_prot_C11XP_000191_189	III	0.9793	0.0049	0.0004	1e-04	0.9793	0.0045	0.0107	294
lcl|C1_C_prot_C11XP_000234_231	III	0.8509	0.1199	0.0005	0.0002	0.8509	0.0202	0.0084	25
lcl|C1_C_prot_C11XP_000239_236	III	0.902	0.0645	0.0056	0.0011	0.902	0.0195	0.0073	352
lcl|C1_C_prot_C11XP_000259_256	III	0.9842	1e-04	0	0	0.9842	0.0157	0	404
lcl|C1_C_prot_C11XP_000267_264	III	0.9974	0	1e-04	0	0.9974	0.0024	1e-04	400
lcl|C1_C_prot_C11XP_000272_269	III	0.7908	0.0096	0.1035	0.0024	0.7908	0.0439	0.0498	143
lcl|C1_C_prot_C11XP_000274_271	III	0.8049	0.0336	0.0044	0.0004	0.8049	0.0314	0.1252	94
lcl|C1_C_prot_C11XP_000286_282	III	0.6472	0.051	0.005	0.0003	0.6472	0.2335	0.063	152
lcl|C1_C_prot_C11XP_000296_292	III	0.7915	0.1684	0.0026	0.0023	0.7915	0.0014	0.0338	222
lcl|C1_C_prot_C11XP_000297_293	III	0.9415	0.0002	0	0	0.9415	0.058	0.0002	292
lcl|C1_C_prot_C11XP_000300_296	III	0.5352	0.4415	0.0017	0.0012	0.5352	0.0132	0.0071	142
lcl|C1_C_prot_C11XP_000305_301	III	0.945	0.0108	0.0007	1e-04	0.945	0.0415	0.0019	130
lcl|C1_C_prot_C11XP_000317_313	III	0.9751	0.0143	0.0026	0.0011	0.9751	0.0055	0.0015	327
lcl|C1_C_prot_C11XP_000325_320	III	0.914	0.0385	0.0035	0.0002	0.914	0.0167	0.0269	131
lcl|C1_C_prot_C11XP_000327_322	III	0.6437	0.0109	0.0002	0.0002	0.6437	0.3443	0.0008	144
lcl|C1_C_prot_C11XP_000329_324	III	0.9966	0.0003	0.0004	1e-04	0.9966	0.0011	0.0016	138
lcl|C1_C_prot_C11XP_000335_330	III	0.7278	0.0307	0.0008	0.0003	0.7278	0.2332	0.0072	94
lcl|C1_C_prot_C11XP_000339_334	III	0.5322	0.0261	0.051	0.3498	0.5322	0.0325	0.0085	453
lcl|C1_C_prot_C11XP_000342_337	III	0.6237	0.3583	0.0007	0.0002	0.6237	0.0138	0.0033	41
lcl|C1_C_prot_C11XP_000369_363	III	0.576	0.3994	0.0015	0.0015	0.576	0.0066	0.0151	286
lcl|C1_C_prot_C11XP_000381_375	III	0.8857	0.0834	0.0019	0.0003	0.8857	0.0073	0.0213	124
lcl|C1_C_prot_C11XP_000388_381	III	0.7377	0.1883	0.0038	0.0011	0.7377	0.0298	0.0393	483
lcl|C1_C_prot_C11XP_000389_382	III	0.9966	0	0.003	0.0002	0.9966	1e-04	1e-04	806
lcl|C1_C_prot_C11XP_000390_383	III	0.9557	0.006	0.0002	1e-04	0.9557	0.0376	0.0005	151
lcl|C1_C_prot_C11XP_000391_384	III	0.9998	0	0	0	0.9998	1e-04	0	670
lcl|C1_C_prot_C11XP_000393_386	III	0.9368	0.0241	0.0006	0.0005	0.9368	0.0324	0.0055	156
lcl|C1_C_prot_C11XP_000394_387	III	0.8252	0.0459	0.0056	1e-04	0.8252	0.0173	0.1059	93
lcl|C1_C_prot_C11XP_000395_388	III	0.6545	0.1791	0.0019	0.0002	0.6545	0.0632	0.1011	80
lcl|C1_C_prot_C11XP_000397_390	III	0.9983	1e-04	0.0002	0	0.9983	0.001	0.0004	275
lcl|C1_C_prot_C11XP_000400_393	III	0.8097	0.1602	0.0019	0.0006	0.8097	0.0006	0.0271	317
lcl|C1_C_prot_C11XP_000401_394	III	0.999	0.0008	0	0	0.999	1e-04	0	212
lcl|C1_C_prot_C11XP_000404_397	III	0.8647	0.014	0.0002	1e-04	0.8647	0.119	0.0019	151
lcl|C1_C_prot_C11XP_000405_398	III	0.9985	0.0011	0.0002	1e-04	0.9985	1e-04	1e-04	130
lcl|C1_C_prot_C11XP_000407_400	III	0.9293	0.0437	0.0004	0.0002	0.9293	0.0021	0.0244	209
lcl|C1_C_prot_C11XP_000408_401	III	0.993	0.0037	0.0004	1e-04	0.993	0.0007	0.002	233
lcl|C1_C_prot_C11XP_000410_403	III	0.788	0.2037	0.0002	1e-04	0.788	0.0052	0.0028	169
lcl|C1_C_prot_C11XP_000414_407	III	0.9843	0.0034	0.0009	0.0006	0.9843	0.0058	0.0051	740
lcl|C1_C_prot_C11XP_000416_409	III	0.9981	1e-04	0.0017	1e-04	0.9981	0	0	117
lcl|C1_C_prot_C11XP_000418_411	III	0.9997	0	1e-04	0	0.9997	0.0002	0	519
lcl|C1_C_prot_C11XP_000419_412	III	0.6248	0.1342	0.0035	0.0006	0.6248	0.2303	0.0066	113
lcl|C1_C_prot_C11XP_000422_415	III	0.5676	0.2575	0.0037	0.0013	0.5676	0.1646	0.0053	572
lcl|C1_C_prot_C11XP_000424_417	III	0.6481	0.3361	0.0025	0.0021	0.6481	0.0039	0.0073	542
lcl|C1_C_prot_C11XP_000445_438	III	0.5629	0.3054	0.0134	0.0035	0.5629	0.0122	0.1026	127
lcl|C1_C_prot_C11XP_000456_449	III	0.9769	0.0182	0.0002	1e-04	0.9769	0.0034	0.0012	183
lcl|C1_C_prot_C11XP_000496_487	III	0.8254	0.147	0.0028	0.0025	0.8254	0.0061	0.0162	658
lcl|C1_C_prot_C11XP_000516_507	III	0.5953	0.3884	0.0004	0.0009	0.5953	0.012	0.003	148
lcl|C1_C_prot_C11XP_000522_513	III	0.6388	0.2003	0.0057	0.0014	0.6388	0.0413	0.1126	456
lcl|C1_C_prot_C11XP_000539_528	III	0.9996	0	0	0	0.9996	0.0004	0	697
lcl|C1_C_prot_C11XP_000545_534	III	0.9893	0.0057	0.001	0.0012	0.9893	0.0021	0.0007	172
lcl|C1_C_prot_C11XP_000549_538	III	0.8361	0.0515	0.0004	0.0704	0.8361	0.035	0.0065	169
lcl|C1_C_prot_C11XP_000559_548	III	0.6831	0.2741	0.0015	0.0002	0.6831	0.0069	0.0342	105
lcl|C1_C_prot_C11XP_000580_569	III	0.6826	0.2487	0.0007	0.0002	0.6826	0.0656	0.0023	65
lcl|C1_C_prot_C11XP_000590_579	III	0.6376	0.1984	0.0007	0.0004	0.6376	0.1301	0.0327	232
lcl|C1_C_prot_C11XP_000591_580	III	0.9919	0.0034	0.0008	1e-04	0.9919	0.0032	0.0006	90
lcl|C1_C_prot_C11XP_000593_582	III	0.8534	0.1208	0.002	0.0008	0.8534	0.0047	0.0182	131
lcl|C1_C_prot_C11XP_000597_586	III	0.9757	0.0002	0.0002	1e-04	0.9757	0.0232	0.0007	171
lcl|C1_C_prot_C11XP_000603_592	III	0.976	0.0151	0.0003	1e-04	0.976	0.0061	0.0025	114
lcl|C1_C_prot_C11XP_000604_593	III	0.9688	0.0099	0.0007	0.0002	0.9688	0.0026	0.0177	370
lcl|C1_C_prot_C11XP_000605_594	III	0.9121	0.0139	0.004	0.0002	0.9121	0.0252	0.0447	103
lcl|C1_C_prot_C11XP_000617_606	III	0.5664	0.0178	0.0118	0.001	0.5664	0.0056	0.3974	477
lcl|C1_C_prot_C11XP_000618_607	III	0.5294	0.1256	0.002	0.2617	0.5294	0.0199	0.0613	363
lcl|C1_C_prot_C11XP_000627_616	III	0.9219	0.0039	0.0598	0.0023	0.9219	0.0032	0.0089	71
lcl|C1_C_prot_C11XP_000629_618	III	0.9923	0	0.0002	0	0.9923	0.0075	0	328
lcl|C1_C_prot_C11XP_000635_624	III	0.7827	0.0447	0.0002	0.0005	0.7827	0.0778	0.0941	301
lcl|C1_C_prot_C11XP_000651_640	III	0.9493	0.0101	0.0018	0.0006	0.9493	0.0318	0.0064	92
lcl|C1_C_prot_C11XP_000652_641	III	0.887	0.037	0.001	0.0002	0.887	0.0461	0.0287	113
lcl|C1_C_prot_C11XP_000661_650	III	0.7587	0.2226	0.0018	0.0023	0.7587	0.0059	0.0087	223
lcl|C1_C_prot_C11XP_000754_741	III	0.8571	0.0047	0.0222	0.0009	0.8571	0.0174	0.0977	118
lcl|C1_C_prot_C11XP_000759_746	III	0.8434	0.0015	0.0066	0.0003	0.8434	0.0097	0.1385	112
lcl|C1_C_prot_C11XP_000773_760	III	0.9999	0	0	0	0.9999	1e-04	0	450
lcl|C1_C_prot_C11XP_000788_774	III	0.6908	0.2787	0.0038	0.002	0.6908	0.0219	0.0027	83
lcl|C1_C_prot_C11XP_000818_804	III	0.7347	0.2127	0.0013	0.0004	0.7347	0.0178	0.0331	185
lcl|C1_C_prot_C11XP_000829_815	III	0.6035	0.0556	0.0003	1e-04	0.6035	0.0467	0.2938	117
lcl|C1_C_prot_C11XP_000841_827	III	0.6739	0.3141	0.001	0.0008	0.6739	0.0074	0.0028	79
lcl|C1_C_prot_C11XP_000843_829	III	0.997	0.0004	0.0002	1e-04	0.997	0	0.0023	200
lcl|C1_C_prot_C11XP_000847_833	III	0.6047	0.3779	0.0052	0.0015	0.6047	0.0075	0.0033	277
lcl|C1_C_prot_C11XP_000859_845	III	0.6331	0.2969	0.0009	0.0015	0.6331	0.0407	0.0269	163
lcl|C1_C_prot_C11XP_000876_862	III	0.5132	0.4456	0.002	0.0014	0.5132	0.0251	0.0127	143
lcl|C1_C_prot_C11XP_000895_880	III	0.816	0.1564	0.0004	0.0002	0.816	0.0045	0.0226	68
lcl|C1_C_prot_C11XP_000934_919	III	0.781	0.2003	0.0049	0.0016	0.781	0.0066	0.0055	198
lcl|C1_C_prot_C11XP_001063_1035	III	0.5711	0.4185	0.0012	0.0017	0.5711	0.0053	0.0021	218
lcl|C1_C_prot_C11XP_001103_1071	III	0.8058	0.1008	0.0541	0.0009	0.8058	0.0347	0.0038	60
lcl|C1_C_prot_C11XP_001128_1096	III	0.9009	0.0008	0.0003	1e-04	0.9009	0.0974	0.0004	63
lcl|C1_C_prot_C11XP_001137_1105	III	0.9882	0.0072	0.0002	1e-04	0.9882	0.0028	0.0015	88
lcl|C1_C_prot_C11XP_001138_1106	III	0.9999	0	0	0	0.9999	0	0	524
lcl|C1_C_prot_C11XP_001139_1107	III	0.9867	0.0009	0.0004	0	0.9867	0.0083	0.0037	258
lcl|C1_C_prot_C11XP_001149_1116	III	0.6627	0.3031	0.0022	0.0028	0.6627	0.0138	0.0155	209
lcl|C1_C_prot_C11XP_001160_1127	III	0.9312	0.0111	0.0045	0.0007	0.9312	0.0401	0.0124	114
lcl|C1_C_prot_C11XP_001174_1140	III	0.9787	0.0016	0.0033	0.0008	0.9787	0.0044	0.0111	135
lcl|C1_C_prot_C11XP_001177_1143	III	0.9996	0	0	0	0.9996	0.0003	0	714
lcl|C1_C_prot_C11XP_001178_1144	III	0.9986	0	0	0	0.9986	0.0013	0	716
lcl|C1_C_prot_C11XP_001180_1146	III	0.9938	0.0002	0.0002	1e-04	0.9938	0.0018	0.0039	411
lcl|C1_C_prot_C11XP_001190_1156	III	0.9811	0.0039	0.0005	0.0002	0.9811	0.0104	0.0039	134
lcl|C1_C_prot_C11XP_001197_1163	III	0.9804	0.0018	0.0012	0.0003	0.9804	0.0077	0.0085	163
lcl|C1_C_prot_C11XP_001242_1207	III	0.8253	0.1639	0.0006	0.0005	0.8253	0.0072	0.0026	263
lcl|C1_C_prot_C11XP_001245_1210	III	0.5805	0.1166	0.0016	0.0012	0.5805	0.1198	0.1804	774
lcl|C1_C_prot_C11XP_001277_1242	III	0.9531	0.0295	0.011	0.0014	0.9531	0.0022	0.0028	204
lcl|C1_C_prot_C11XP_001308_1273	III	0.7376	0.2473	0.0004	0.0008	0.7376	0.006	0.0078	240
lcl|C1_C_prot_C11XP_001322_1287	III	0.7012	0.1666	0.0006	0.0002	0.7012	0.1269	0.0046	77
lcl|C1_C_prot_C11XP_001325_1289	III	0.8106	0.096	0.008	0.0007	0.8106	0.0198	0.0649	121
lcl|C1_C_prot_C11XP_001335_1298	III	0.7976	0.1955	0.0006	0.0014	0.7976	0.0023	0.0027	209
lcl|C1_C_prot_C11XP_001337_1300	III	0.8744	0.1108	0.0018	0.0012	0.8744	0.0097	0.0021	84
lcl|C1_C_prot_C11XP_001340_1303	III	0.8252	0.1092	0.002	0.0004	0.8252	0.0588	0.0044	61
lcl|C1_C_prot_C11XP_001374_1337	III	0.9267	0.0116	0.0055	0.0003	0.9267	0.023	0.0328	226
lcl|C1_C_prot_C11XP_001375_1338	III	0.6321	0.0005	0.0812	0.0026	0.6321	0.0004	0.2832	141
lcl|C1_C_prot_C11XP_001432_1395	III	0.7741	0.0419	0.002	0.0841	0.7741	0.0563	0.0416	139
lcl|C1_C_prot_C11XP_001438_1400	III	0.9817	0.0057	0.0014	0.0004	0.9817	0.0101	0.0006	62
lcl|C1_C_prot_C11XP_001447_1409	III	0.5398	0.1527	0.0012	1e-04	0.5398	0.0056	0.3006	31
lcl|C1_C_prot_C11XP_001469_1431	III	0.9384	0.0484	0.0018	0.0008	0.9384	0.0041	0.0065	257
lcl|C1_C_prot_C11XP_001475_1437	III	0.7878	0.0186	0.0017	0.0002	0.7878	0.1821	0.0096	101
lcl|C1_C_prot_C11XP_001477_1439	III	0.8476	0.0749	0.0118	0.0015	0.8476	0.0058	0.0584	82
lcl|C1_C_prot_C11XP_001478_1440	III	0.6297	0.2738	0.0035	0.0003	0.6297	0.0859	0.0068	58
lcl|C1_C_prot_C11XP_001495_1456	III	0.7432	0.0203	0.0054	0.0005	0.7432	0.0041	0.2264	64
lcl|C1_C_prot_C11XP_001506_1467	III	0.9284	0.0205	0.0016	0.0007	0.9284	0.0052	0.0436	310
lcl|C1_C_prot_C11XP_001555_1515	III	0.9758	0.0108	1e-04	0.0002	0.9758	0.0125	0.0007	126
lcl|C1_C_prot_C11XP_001561_1521	III	0.8573	0.0382	0.0096	0.0418	0.8573	0.0038	0.0493	191
lcl|C1_C_prot_C11XP_001584_1543	III	0.9963	0.0017	1e-04	1e-04	0.9963	0.0005	0.0012	157
lcl|C1_C_prot_C11XP_001590_1549	III	0.9775	0.0012	0.0062	0.0006	0.9775	0.0092	0.0053	108
lcl|C1_C_prot_C11XP_001619_1577	III	0.7087	0.1692	0.0025	0.001	0.7087	0.0664	0.0522	91
lcl|C1_C_prot_C11XP_001636_1593	III	0.6372	0.2199	0.0007	0.0003	0.6372	0.0159	0.1261	57
lcl|C1_C_prot_C11XP_001668_1625	III	0.7196	0.2666	0.0007	0.0011	0.7196	0.0047	0.0073	376
lcl|C1_C_prot_C11XP_001671_1627	III	0.7363	0.2126	0.0004	0.0006	0.7363	0.0459	0.0043	404
lcl|C1_C_prot_C11XP_001673_1629	III	0.979	0.0148	0.0002	0.0002	0.979	0.0023	0.0035	352
lcl|C1_C_prot_C11XP_001822_1773	III	0.7598	0.2349	0.0003	0.0002	0.7598	0.0041	0.0008	82
lcl|C1_C_prot_C11XP_001833_1784	III	0.5651	0.1998	0.0022	0.0033	0.5651	0.001	0.2285	306
lcl|C1_C_prot_C11XP_001883_1834	III	0.6182	0.1325	0.0054	0.0006	0.6182	0.2328	0.0105	215
lcl|C1_C_prot_C11XP_001888_1839	III	0.9984	0.0007	0.0004	0	0.9984	0.0004	1e-04	89
lcl|C1_C_prot_C11XP_001889_1840	III	0.769	0.1861	0.0037	0.001	0.769	0.006	0.0342	138
lcl|C1_C_prot_C11XP_001914_1865	III	0.7523	0.1781	0.0346	0.0092	0.7523	0.0028	0.0229	430
lcl|C1_C_prot_C11XP_001917_1868	III	0.6434	0.3243	0.0116	0.0021	0.6434	0.0098	0.0088	206
lcl|C1_C_prot_C11XP_001920_1871	III	0.5477	0.4448	0.0018	0.0008	0.5477	0.003	0.002	123
lcl|C1_C_prot_C11XP_001936_1887	III	0.9233	0.0472	0.0002	0.0007	0.9233	0.0023	0.0264	188
lcl|C1_C_prot_C11XP_001942_1893	III	0.5056	0.4395	0.0269	0.0107	0.5056	0.0148	0.0026	401
lcl|C1_C_prot_C11XP_001956_1907	III	0.9971	0.0004	0.0018	0.0004	0.9971	1e-04	1e-04	103
lcl|C1_C_prot_C11XP_001957_1908	III	0.6666	0.0945	0.0004	0.0003	0.6666	0.235	0.0032	110
lcl|C1_C_prot_C11XP_001960_1911	III	0.8693	0.1024	0.0028	0.0011	0.8693	0.0095	0.0149	710
lcl|C1_C_prot_C11XP_001963_1914	III	0.9938	0.0006	0.0012	1e-04	0.9938	0.0041	0.0002	94
lcl|C1_C_prot_C11XP_001978_1929	III	0.9982	0.0002	0	0	0.9982	0.0015	1e-04	1411
lcl|C1_C_prot_C11XP_001995_1946	III	0.7162	0.1304	0.0009	0.0002	0.7162	0.1419	0.0104	71
lcl|C1_C_prot_C11XP_001998_1949	III	0.8928	0.0319	0.0007	0.0002	0.8928	0.0524	0.022	176
lcl|C1_C_prot_C11XP_002005_1956	III	0.9084	0.0034	0.0012	1e-04	0.9084	0.0007	0.0863	120
lcl|C1_C_prot_C11XP_002032_1983	III	0.9993	0	0.0002	0	0.9993	0.0003	1e-04	91
lcl|C1_C_prot_C11XP_002038_1989	III	0.5937	0.3776	0.0061	0.0015	0.5937	0.0105	0.0106	344
lcl|C1_C_prot_C11XP_002042_1993	III	0.7007	0.0642	0.0018	0.0009	0.7007	0.0066	0.2259	168
lcl|C1_C_prot_C11XP_002051_2002	III	0.6684	0.2861	0.0021	0.0006	0.6684	0.0283	0.0146	182
lcl|C1_C_prot_C11XP_002056_2007	III	0.9882	0.0043	1e-04	0	0.9882	0.0035	0.0039	179
lcl|C1_C_prot_C11XP_002057_2008	III	0.5483	0.2528	0.002	0.0015	0.5483	0.0094	0.1861	461
lcl|C1_C_prot_C11XP_002083_2033	III	0.7907	0.0185	0.0035	0.0014	0.7907	0.0401	0.1458	98
lcl|C1_C_prot_C11XP_002091_2041	III	0.6784	0.1878	0.004	0.0002	0.6784	0.0281	0.1016	140
lcl|C1_C_prot_C11XP_002095_2045	III	0.7291	0.0597	0.0038	0.0007	0.7291	0.0787	0.128	98
lcl|C1_C_prot_C11XP_002104_2054	III	0.8744	0.0917	0.0018	0.0005	0.8744	0.0103	0.0213	253
lcl|C1_C_prot_C11XP_002174_2124	III	0.7907	0.0185	0.0035	0.0014	0.7907	0.0401	0.1458	98
lcl|C1_C_prot_C11XP_002222_2171	III	0.5518	0.4189	0.0012	0.0006	0.5518	0.0204	0.007	88
lcl|C1_C_prot_C11XP_002237_2183	III	0.6713	0.2974	0.0109	0.0034	0.6713	0.004	0.0129	472
lcl|C1_C_prot_C11XP_002248_2194	III	0.5871	0.3766	0.0003	0.0009	0.5871	0.0185	0.0166	150
lcl|C1_C_prot_C11XP_002305_2246	III	0.9563	0.0107	0.0005	0.0002	0.9563	0.0229	0.0094	206
lcl|C1_C_prot_C11XP_002308_2249	III	0.8158	0.1739	0.0015	0.0015	0.8158	0.0039	0.0034	303
lcl|C1_C_prot_C11XP_002325_2266	III	0.6797	0.1851	0.0005	0.0003	0.6797	0.1267	0.0078	106
lcl|C1_C_prot_C11XP_002402_2342	III	0.8303	0.0092	0.0031	0.0006	0.8303	0.1431	0.0137	96
lcl|C1_C_prot_C11XP_002417_2357	III	0.6399	0.1526	0.0616	0.0202	0.6399	0.0238	0.1018	203
lcl|C1_C_prot_C11XP_002419_2359	III	0.5217	0.2414	0.0231	0.0018	0.5217	0.025	0.1871	141
lcl|C1_C_prot_C11XP_002466_2402	III	0.86	0.0394	0.0063	0.0005	0.86	0.0156	0.0783	110
lcl|C1_C_prot_C11XP_002473_2409	III	0.7121	0.2535	0.0009	0.0008	0.7121	0.028	0.0048	321
lcl|C1_C_prot_C11XP_002505_2440	III	0.73	0.1053	0.0019	0.0011	0.73	0.1501	0.0115	282
lcl|C1_C_prot_C11XP_002555_2490	III	0.5865	0.1315	0.0151	0.2184	0.5865	0.0184	0.0301	785
lcl|C1_C_prot_C11XP_002557_2492	III	0.949	0.0329	0.0129	0.0018	0.949	0.0005	0.0028	98
lcl|C1_C_prot_C11XP_002578_2513	III	0.9819	0.0009	0.001	1e-04	0.9819	0.0131	0.003	91
lcl|C1_C_prot_C11XP_002586_2520	III	0.8906	0.0141	0.0008	0.0004	0.8906	0.0041	0.0901	203
lcl|C1_C_prot_C11XP_002597_2531	III	0.7736	0.1851	0.001	0.0011	0.7736	0.0343	0.005	349
lcl|C1_C_prot_C11XP_002644_2577	III	0.7374	0.0123	0.031	0.0011	0.7374	0.0166	0.2017	80
lcl|C1_C_prot_C11XP_002659_2590	III	0.5936	0.3772	0.0059	0.0037	0.5936	0.0053	0.0142	247
lcl|C1_C_prot_C11XP_002661_2592	III	0.8879	0.0912	0.0053	0.0015	0.8879	0.0065	0.0075	192
lcl|C1_C_prot_C11XP_002717_2646	III	0.5437	0.4282	0.001	0.0014	0.5437	0.0086	0.0171	424
lcl|C1_C_prot_C11XP_002734_2663	III	0.9693	0.0207	0.0007	0.0005	0.9693	0.0011	0.0077	135
lcl|C1_C_prot_C11XP_002742_2671	III	0.6622	0.3177	0.002	0.0015	0.6622	0.0013	0.0153	278
lcl|C1_C_prot_C11XP_002769_2698	III	0.9998	0	0	0	0.9998	1e-04	0	667
lcl|C1_C_prot_C11XP_002770_2699	III	0.9775	0.0036	1e-04	1e-04	0.9775	0.0179	0.0008	148
lcl|C1_C_prot_C11XP_002771_2700	III	0.9984	0	1e-04	0	0.9984	0.0015	0	733
lcl|C1_C_prot_C11XP_002778_2707	III	0.7058	0.0041	0.0053	0.0003	0.7058	0.2578	0.0268	97
lcl|C1_C_prot_C11XP_002800_2729	III	0.6763	0.2803	0.0007	0.0012	0.6763	0.0285	0.013	215
lcl|C1_C_prot_C11XP_002802_2731	III	0.5546	0.1361	0.0032	0.0004	0.5546	0.0416	0.2641	106
lcl|C1_C_prot_C11XP_002823_2751	III	0.9908	0.0042	0.0003	1e-04	0.9908	0.0045	0.0002	67
lcl|C1_C_prot_C11XP_002837_2765	III	0.9882	0.0032	0.0003	0.0003	0.9882	0	0.008	140
lcl|C1_C_prot_C11XP_002845_2773	III	0.5527	0.4236	0.0008	0.001	0.5527	0.0208	0.0012	109
lcl|C1_C_prot_C11XP_002868_2796	III	0.8592	0.0849	0.0019	0.0004	0.8592	0.0225	0.031	71
lcl|C1_C_prot_C11XP_002869_2797	III	0.7889	0.1982	0.0016	0.0016	0.7889	0.0038	0.0059	202
lcl|C1_C_prot_C11XP_002899_2827	III	0.9965	0.0008	0	0	0.9965	0.0009	0.0016	113
lcl|C1_C_prot_C11XP_002919_2847	III	0.963	0	0.0332	0.0035	0.963	1e-04	1e-04	221
lcl|C1_C_prot_C11XP_002930_2858	III	0.587	0.3862	0.0048	0.0023	0.587	0.0188	0.0009	154
lcl|C1_C_prot_C11XP_002962_2890	III	0.9995	0	1e-04	0	0.9995	0.0003	1e-04	464
lcl|C1_C_prot_C11XP_002976_2904	III	0.9903	0.0019	0.0003	0.0002	0.9903	0.0026	0.0049	225
lcl|C1_C_prot_C11XP_002979_2907	III	0.9758	0.0187	0.0004	0.0005	0.9758	0.0035	0.001	138
lcl|C1_C_prot_C11XP_003016_2944	III	0.6203	0.1046	0.0008	0.0002	0.6203	0.2713	0.0029	79
lcl|C1_C_prot_C11XP_003039_2967	III	0.9992	0	1e-04	0	0.9992	0.0007	0	888
lcl|C1_C_prot_C11XP_003040_2968	III	0.8197	0.0887	0.0013	0.0002	0.8197	0.0895	0.0005	66
lcl|C1_C_prot_C11XP_003041_2969	III	0.8987	0.0038	0.0243	0.0003	0.8987	0.0002	0.0727	109
lcl|C1_C_prot_C11XP_003043_2971	III	0.9998	0	0	0	0.9998	0.0002	0	570
lcl|C1_C_prot_C11XP_003061_2989	III	0.999	0	0	0	0.999	0.0009	0	541
lcl|C1_C_prot_C11XP_003062_2990	III	0.8377	0.0411	0.0035	1e-04	0.8377	0.0021	0.1154	95
lcl|C1_C_prot_C11XP_003087_3015	III	0.8227	0.0175	0.0089	0.0011	0.8227	0.0204	0.1295	68
lcl|C1_C_prot_C11XP_003109_3036	III	0.5674	0.1093	0.0087	0.0029	0.5674	0.0058	0.3058	222
lcl|C1_C_prot_C11XP_003111_3038	III	0.8818	0.0438	0.0127	0.0005	0.8818	0.0114	0.0498	65
lcl|C1_C_prot_C11XP_003136_3063	III	0.5878	0.3796	0.0039	0.0156	0.5878	0.0013	0.0119	408
lcl|C1_C_prot_C11XP_003199_3126	III	0.5145	0.1015	0.0026	0.0012	0.5145	0.368	0.0123	130
lcl|C1_C_prot_C11XP_003200_3127	III	0.9348	0.0317	0.0012	1e-04	0.9348	0.0293	0.0028	130
lcl|C1_C_prot_C11XP_003205_3132	III	0.748	0.1373	0.0008	0.0003	0.748	0.1121	0.0016	108
lcl|C1_C_prot_C11XP_003213_3140	III	0.5884	0.0085	0.0017	0.0002	0.5884	0.3539	0.0473	66
lcl|C1_C_prot_C11XP_003232_3159	III	0.526	0.139	0.0084	0.0068	0.526	0.0523	0.2675	365
lcl|C1_C_prot_C11XP_003244_3170	III	0.727	0.1512	0.0006	0.0002	0.727	0.0202	0.1007	107
lcl|C1_C_prot_C11XP_003252_3178	III	0.6937	0.0173	0.0453	0.0597	0.6937	0.0015	0.1825	447
lcl|C1_C_prot_C11XP_003271_3195	III	0.9953	0.0003	0.0008	1e-04	0.9953	0.0025	0.001	93
lcl|C1_C_prot_C11XP_003289_3213	III	0.9323	0.0082	0.0126	0.0023	0.9323	0.0004	0.0442	64
lcl|C1_C_prot_C11XP_003343_3266	III	0.7973	0.1768	0.0011	0.0005	0.7973	0.0181	0.0062	293
lcl|C1_C_prot_C11XP_003349_3271	III	0.574	0.3791	0.0012	0.0019	0.574	0.0117	0.0321	923
lcl|C1_C_prot_C11XP_003356_3278	III	0.6989	0.2805	0.0004	0.0007	0.6989	0.0167	0.0027	205
lcl|C1_C_prot_C11XP_003360_3282	III	0.5043	0.3899	0.0016	0.001	0.5043	0.086	0.0172	219
lcl|C1_C_prot_C11XP_003373_3295	III	0.8534	0.1223	0.0012	0.0007	0.8534	0.0195	0.003	297
lcl|C1_C_prot_C11XP_003377_3299	III	0.6235	0.3515	0.0055	0.0009	0.6235	0.0129	0.0058	618
lcl|C1_C_prot_C11XP_003443_3365	III	0.9841	0.0119	0.0006	0.0004	0.9841	0.0008	0.0022	158
lcl|C1_C_prot_C11XP_003451_3373	III	0.5555	0.357	0.0059	0.0119	0.5555	0.0019	0.0678	385
lcl|C1_C_prot_C11XP_003455_3377	III	0.8886	0.0863	0.0011	0.0009	0.8886	0.0021	0.0211	279
lcl|C1_C_prot_C11XP_003483_3405	III	0.976	0.0201	0.0009	1e-04	0.976	0.0005	0.0023	63
lcl|C1_C_prot_C11XP_003488_3410	III	0.7082	0.1089	0.0016	0.0018	0.7082	0.0121	0.1673	151
lcl|C1_C_prot_C11XP_003552_3474	III	0.8521	0.1225	0.0008	0.0005	0.8521	0.0046	0.0195	157
lcl|C1_C_prot_C11XP_003575_3497	III	0.9313	0.0314	0.0008	0.0002	0.9313	0.0083	0.0281	99
lcl|C1_C_prot_C11XP_003585_3507	III	0.9923	1e-04	1e-04	0	0.9923	0.0073	0.0002	262
lcl|C1_C_prot_C11XP_003591_3513	III	0.9537	0.0316	1e-04	1e-04	0.9537	0.0108	0.0038	153
lcl|C1_C_prot_C11XP_003601_3523	III	0.973	0.0037	0.0038	0.0005	0.973	0.0029	0.0161	102
lcl|C1_C_prot_C11XP_003602_3524	III	0.6236	0.3293	0.0085	0.0068	0.6236	0.0178	0.014	678
lcl|C1_C_prot_C11XP_003604_3526	III	0.9907	0.0008	0.0025	0.0004	0.9907	0.0014	0.0042	148
lcl|C1_C_prot_C11XP_003614_3536	III	0.6668	0.0062	0.0135	0.0007	0.6668	0.1582	0.1547	194
lcl|C1_C_prot_C11XP_003615_3537	III	0.6034	0.1531	0.0094	0.0015	0.6034	0.0785	0.154	94
lcl|C1_C_prot_C11XP_003617_3539	III	0.8509	0.0201	0.0081	0.0013	0.8509	0.0795	0.0401	88
lcl|C1_C_prot_C11XP_003637_3559	III	0.988	0.0058	0.0004	1e-04	0.988	0.0036	0.0021	64
lcl|C1_C_prot_C11XP_003640_3562	III	0.5861	0.0105	0.0354	0.003	0.5861	0.014	0.3511	112
lcl|C1_C_prot_C11XP_003644_3566	III	0.7964	0.0214	1e-04	0	0.7964	0.1816	0.0005	80
lcl|C1_C_prot_C11XP_003646_3568	III	0.9852	0.0077	0.0005	1e-04	0.9852	0.003	0.0035	93
lcl|C1_C_prot_C11XP_003658_3580	III	0.8782	0.0141	0.0107	0.0004	0.8782	0.021	0.0755	204
lcl|C1_C_prot_C11XP_003662_3584	III	0.7667	0.1457	0.0065	0.0013	0.7667	0.0656	0.014	73
lcl|C1_C_prot_C11XP_003664_3586	III	0.5475	0.2624	0.0011	0.0003	0.5475	0.0032	0.1855	249
lcl|C1_C_prot_C11XP_003681_3602	III	0.9698	0.0071	0.0042	0.0005	0.9698	0.0077	0.0108	123
lcl|C1_C_prot_C11XP_003684_3605	III	0.9586	0.0077	1e-04	0	0.9586	0.0332	0.0003	81
lcl|C1_C_prot_C11XP_003692_3613	III	0.6941	0.1506	0.0013	0.0008	0.6941	0.1434	0.0098	135
lcl|C1_C_prot_C11XP_003693_3614	III	0.6628	0.2608	0.005	0.0044	0.6628	0.0613	0.0057	207
lcl|C1_C_prot_C11XP_003697_3618	III	0.8379	0.1517	0.0006	0.0003	0.8379	0.0061	0.0034	159
lcl|C1_C_prot_C11XP_003711_3632	III	0.5284	0.4078	0.0074	0.0024	0.5284	0.0017	0.0523	69
lcl|C1_C_prot_C11XP_003731_3652	III	0.9624	0.0131	0.001	0.0002	0.9624	0.0048	0.0185	97
lcl|C1_C_prot_C11XP_003732_3653	III	0.7661	0.0221	0.0082	0.0006	0.7661	0.0373	0.1656	145
lcl|C1_C_prot_C11XP_003735_3656	III	0.545	0.3916	0.0016	0.0005	0.545	0.0438	0.0175	92
lcl|C1_C_prot_C11XP_003737_3658	III	0.912	0.0636	0.0034	0.002	0.912	0.0141	0.0048	72
lcl|C1_C_prot_C11XP_003739_3660	III	0.9156	0.0323	0.001	0.0003	0.9156	0.035	0.0158	90
lcl|C1_C_prot_C11XP_003740_3661	III	0.9979	1e-04	0.001	1e-04	0.9979	0.0006	0.0002	141
lcl|C1_C_prot_C11XP_003742_3663	III	0.5732	0.3932	0.0015	0.0004	0.5732	0.0123	0.0194	90
lcl|C1_C_prot_C11XP_003743_3664	III	0.8788	0.0156	0.0008	1e-04	0.8788	0.0946	0.0101	74
lcl|C1_C_prot_C11XP_003746_3667	III	0.8788	0.061	0.0019	0.0011	0.8788	0.0438	0.0134	74
lcl|C1_C_prot_C11XP_003749_3669	III	0.7908	0.1288	0.0061	0.001	0.7908	0.0251	0.0481	106
lcl|C1_C_prot_C11XP_003783_3703	III	0.9943	0.0003	0.0008	0.0002	0.9943	0.0037	0.0006	176
lcl|C1_C_prot_C11XP_003788_3708	III	0.5565	0.419	0.0011	0.0012	0.5565	0.0172	0.0049	280
lcl|C1_C_prot_C11XP_003807_3727	III	0.5379	0.3835	0.0003	0.0299	0.5379	0.0222	0.0262	205
lcl|C1_C_prot_C11XP_003821_3741	III	0.6374	0.0236	0.0209	0.0012	0.6374	0.2296	0.0873	110
lcl|C1_C_prot_C11XP_003854_3769	III	0.944	0.0352	0.0015	0.0003	0.944	0.0183	0.0007	75
lcl|C1_C_prot_C11XP_003865_3780	III	0.5921	0.4026	0.0008	0.0004	0.5921	0.0027	0.0013	190
lcl|C1_C_prot_C11XP_003882_3797	III	0.9285	0.0426	0.001	0.0013	0.9285	0.0193	0.0073	218
lcl|C1_C_prot_C11XP_003888_3803	III	0.6722	0.0017	0.0618	0.0013	0.6722	0.1774	0.0856	58
lcl|C1_C_prot_C11XP_003897_3812	III	0.8449	0.0811	0.0059	0.0063	0.8449	0.0023	0.0595	364
lcl|C1_C_prot_C11XP_003899_3814	III	0.9444	0.0322	0.0006	0.0005	0.9444	0.0062	0.016	93
lcl|C1_C_prot_C11XP_003900_3815	III	0.7999	0.1258	0.0003	1e-04	0.7999	0.0713	0.0026	91
lcl|C1_C_prot_C11XP_003905_3820	III	0.7513	0.2378	0.0008	1e-04	0.7513	0.0095	0.0005	96
lcl|C1_C_prot_C11XP_003911_3826	III	0.7893	0.0342	0.0211	0.0009	0.7893	0.1121	0.0424	127
lcl|C1_C_prot_C11XP_003939_3854	III	0.88	0.1114	0.0002	0.0003	0.88	0.0019	0.0063	305
lcl|C1_C_prot_C11XP_003947_3861	III	0.5927	0.3704	0.0018	0.0036	0.5927	0.0083	0.0233	251
lcl|C1_C_prot_C11XP_003990_3904	III	0.6863	0.2528	0.0006	0.0005	0.6863	0.0486	0.0112	150
lcl|C1_C_prot_C11XP_003991_3905	III	0.604	0.2291	0.0015	0.001	0.604	0.1619	0.0024	108
lcl|C1_C_prot_C11XP_004002_3916	III	0.9286	0.0232	0.0027	0.0002	0.9286	0.0137	0.0317	64
lcl|C1_C_prot_C11XP_004003_3917	III	0.819	0.0482	0.0011	0.0008	0.819	0.038	0.0928	1106
lcl|C1_C_prot_C11XP_004004_3918	III	0.6646	0.3199	0.0006	0.0008	0.6646	0.0027	0.0114	86
lcl|C1_C_prot_C11XP_004027_3940	III	0.9908	0.0019	0.0002	0.0003	0.9908	0.0043	0.0025	238
lcl|C1_C_prot_C11XP_004035_3948	III	0.8802	0.0932	0.0016	0.0003	0.8802	0.0125	0.0122	153
lcl|C1_C_prot_C11XP_004038_3951	III	0.5906	0.0914	0.0028	0.0006	0.5906	0.0004	0.3142	191
lcl|C1_C_prot_C11XP_004045_3958	III	0.9981	0.0002	0	0	0.9981	0.0007	0.001	182
lcl|C1_C_prot_C11XP_004077_3990	III	0.6551	0.3193	0.001	0.0017	0.6551	0.0055	0.0174	131
lcl|C1_C_prot_C11XP_004124_4037	III	0.9932	0.0005	0.0004	1e-04	0.9932	0.0008	0.005	75
lcl|C1_C_prot_C11XP_004125_4038	III	0.9619	0.0331	1e-04	1e-04	0.9619	0.0009	0.0038	149
lcl|C1_C_prot_C11XP_004126_4039	III	0.9976	0.0005	1e-04	0	0.9976	0.0013	0.0005	139
lcl|C1_C_prot_C11XP_004140_4053	III	0.957	0.0002	0.0002	1e-04	0.957	0.0415	0.001	2884
lcl|C1_C_prot_C11XP_004149_4062	III	0.6975	0.1873	0.0016	0.0003	0.6975	0.0041	0.1091	97
lcl|C1_C_prot_C11XP_004170_4083	III	0.9313	0.0567	0.0019	0.0006	0.9313	0.0046	0.005	213
lcl|C1_C_prot_C11XP_004172_4085	III	0.5513	0.4281	0.001	0.0019	0.5513	0.0165	0.0012	226
lcl|C1_C_prot_C11XP_004181_4094	III	0.7386	0.1646	0.0036	0.0002	0.7386	0.0807	0.0123	130
lcl|C1_C_prot_C11XP_004189_4102	III	0.7857	0.0902	0.0033	1e-04	0.7857	0.0385	0.0822	111
lcl|C1_C_prot_C11XP_004203_4115	III	0.9747	0.0022	0.0005	0.0004	0.9747	1e-04	0.0221	344
lcl|C1_C_prot_C11XP_004220_4127	III	0.5483	0.1828	0.0095	0.1924	0.5483	0.0415	0.0254	720
lcl|C1_C_prot_C11XP_004240_4147	III	0.8612	0.1003	0.0039	0.0006	0.8612	0.0319	0.0022	68
lcl|C1_C_prot_C11XP_004246_4153	III	0.8411	0.1327	0.0041	0.0005	0.8411	0.015	0.0066	132
lcl|C1_C_prot_C11XP_004253_4160	III	0.8665	0.0331	0.023	0.0033	0.8665	0.0035	0.0707	112
lcl|C1_C_prot_C11XP_004256_4163	III	0.9984	1e-04	1e-04	0	0.9984	0.0011	0.0002	232
lcl|C1_C_prot_C11XP_004266_4172	III	0.9998	0	1e-04	0	0.9998	0	0	464
lcl|C1_C_prot_C11XP_004277_4183	III	0.9639	0.0266	0.0004	0.0003	0.9639	0.0022	0.0065	95
lcl|C1_C_prot_C11XP_004290_4196	III	0.6546	0.1275	0.0148	0.0025	0.6546	0.0016	0.1991	76
lcl|pC1.1_prot_C11XP_004332_4238	III	0.9624	0.0131	0.001	0.0002	0.9624	0.0048	0.0185	97
lcl|pC1.1_prot_C11XP_004333_4239	III	0.7661	0.0221	0.0082	0.0006	0.7661	0.0373	0.1656	145
lcl|pC1.1_prot_C11XP_004336_4242	III	0.545	0.3916	0.0016	0.0005	0.545	0.0438	0.0175	92
lcl|pC1.1_prot_C11XP_004338_4244	III	0.912	0.0636	0.0034	0.002	0.912	0.0141	0.0048	72
lcl|pC1.1_prot_C11XP_004340_4246	III	0.9156	0.0323	0.001	0.0003	0.9156	0.035	0.0158	90
lcl|pC1.1_prot_C11XP_004341_4247	III	0.9979	1e-04	0.001	1e-04	0.9979	0.0006	0.0002	141
lcl|pC1.1_prot_C11XP_004343_4249	III	0.5732	0.3932	0.0015	0.0004	0.5732	0.0123	0.0194	90
lcl|pC1.1_prot_C11XP_004344_4250	III	0.8788	0.0156	0.0008	1e-04	0.8788	0.0946	0.0101	74
lcl|pC1.1_prot_C11XP_004347_4253	III	0.8788	0.061	0.0019	0.0011	0.8788	0.0438	0.0134	74
lcl|pC1.1_prot_C11XP_004350_4256	III	0.9806	0.0086	0.0005	0.0005	0.9806	0.0024	0.0073	286
lcl|pC1.1_prot_C11XP_004351_4257	III	0.8379	0.1517	0.0006	0.0003	0.8379	0.0061	0.0034	159
lcl|pC1.1_prot_C11XP_004354_4260	III	0.8925	0.0099	0.0112	0.0014	0.8925	0.0582	0.0269	117
lcl|pC1.1_prot_C11XP_004365_4271	III	0.5284	0.4078	0.0074	0.0024	0.5284	0.0017	0.0523	69
lcl|pC1.1_prot_C11XP_004385_4291	III	0.9624	0.0131	0.001	0.0002	0.9624	0.0048	0.0185	97
lcl|pC1.1_prot_C11XP_004386_4292	III	0.7661	0.0221	0.0082	0.0006	0.7661	0.0373	0.1656	145
lcl|pC1.1_prot_C11XP_004389_4295	III	0.545	0.3916	0.0016	0.0005	0.545	0.0438	0.0175	92
lcl|pC1.1_prot_C11XP_004391_4297	III	0.912	0.0636	0.0034	0.002	0.912	0.0141	0.0048	72
lcl|pC1.1_prot_C11XP_004393_4299	III	0.9156	0.0323	0.001	0.0003	0.9156	0.035	0.0158	90
lcl|pC1.1_prot_C11XP_004394_4300	III	0.9979	1e-04	0.001	1e-04	0.9979	0.0006	0.0002	141
lcl|pC1.1_prot_C11XP_004396_4302	III	0.5732	0.3932	0.0015	0.0004	0.5732	0.0123	0.0194	90
lcl|pC1.1_prot_C11XP_004397_4303	III	0.8788	0.0156	0.0008	1e-04	0.8788	0.0946	0.0101	74
lcl|pC1.1_prot_C11XP_004400_4306	III	0.8788	0.061	0.0019	0.0011	0.8788	0.0438	0.0134	74
lcl|pC1.1_prot_C11XP_004403_4309	III	0.9806	0.0086	0.0005	0.0005	0.9806	0.0024	0.0073	286
lcl|pC1.1_prot_C11XP_004404_4310	III	0.8379	0.1517	0.0006	0.0003	0.8379	0.0061	0.0034	159
lcl|pC1.1_prot_C11XP_004407_4313	III	0.8925	0.0099	0.0112	0.0014	0.8925	0.0582	0.0269	117
lcl|pC1.1_prot_C11XP_004418_4324	III	0.5284	0.4078	0.0074	0.0024	0.5284	0.0017	0.0523	69
lcl|pC1.2_prot_C11XP_004432_4338	III	0.7752	0.1777	0.0007	0.0002	0.7752	0.0416	0.0047	56
lcl|pC1.2_prot_C11XP_004433_4339	III	0.6903	0.1656	0.0074	0.0007	0.6903	0.1219	0.0141	128
lcl|pC1.2_prot_C11XP_004453_4359	III	0.7429	0.2321	0.0004	1e-04	0.7429	0.0232	0.0013	98
lcl|pC1.2_prot_C11XP_004454_4360	III	0.7992	0	0.0002	1e-04	0.7992	0.1992	0.0013	354
lcl|pC1.2_prot_C11XP_004463_4369	III	0.9543	0	0.0157	0.0006	0.9543	0.0004	0.029	213
lcl|pC1.2_prot_C11XP_004472_4378	III	0.6438	0.2908	0.0032	0.0006	0.6438	0.0419	0.0197	152
lcl|pC1.2_prot_C11XP_004473_4379	III	0.9684	0.0134	0.0009	0.0002	0.9684	0.0143	0.0028	125
lcl|pC1.2_prot_C11XP_004475_4381	III	0.9679	0.0059	0.0013	0.0002	0.9679	0.0194	0.0055	273
lcl|pC1.3_prot_C11XP_004476_4382	III	0.9948	0.001	0.0031	1e-04	0.9948	0.0004	0.0006	114
lcl|pC1.3_prot_C11XP_004480_4386	III	0.8902	0.0011	0.018	0.0006	0.8902	0.0431	0.0469	89
lcl|pC1.3_prot_C11XP_004481_4387	III	0.7345	0.2041	0.002	0.0002	0.7345	0.0133	0.0459	79
lcl|pC1.3_prot_C11XP_004485_4391	III	0.9895	0.0014	0.0005	0.0002	0.9895	0.0072	0.0012	288
lcl|pC1.3_prot_C11XP_004486_4392	III	0.8056	0.1457	0.003	0.0006	0.8056	0.0255	0.0196	154
lcl|pC1.3_prot_C11XP_004507_4413	III	0.5396	0.1837	0.0008	0.0002	0.5396	0.2654	0.0103	163
lcl|pC1.3_prot_C11XP_004513_4419	III	0.9915	0.0031	0.0004	0.0003	0.9915	0.0046	1e-04	111
lcl|pC1.3_prot_C11XP_004516_4422	III	0.9679	0.0059	0.0013	0.0002	0.9679	0.0194	0.0055	273
lcl|pC1.4_prot_C11XP_004519_4425	III	0.9881	0.0053	0.0006	0.0015	0.9881	0.0043	0.0002	118
lcl|C1_C_prot_C11XP_000066_64	IV	0.9917	0.001	1e-04	0	0.007	0.9917	1e-04	610
lcl|C1_C_prot_C11XP_000068_66	IV	0.6056	0.0379	0.0041	0.0084	0.2556	0.6056	0.0884	176
lcl|C1_C_prot_C11XP_000123_121	IV	0.6153	0.1315	0.0082	0.0038	0.064	0.6153	0.1773	419
lcl|C1_C_prot_C11XP_000131_129	IV	0.7339	0.2483	0.0005	0.0002	0.0055	0.7339	0.0117	236
lcl|C1_C_prot_C11XP_000330_325	IV	0.7466	0.2178	1e-04	0.0004	0.0332	0.7466	0.0018	143
lcl|C1_C_prot_C11XP_000331_326	IV	0.6948	0.1538	0.0101	0.002	0.0187	0.6948	0.1206	137
lcl|C1_C_prot_C11XP_000467_460	IV	0.9239	0.0125	0.0044	0.0016	0.0501	0.9239	0.0075	584
lcl|C1_C_prot_C11XP_000572_561	IV	0.8084	0.002	0.0051	0.0014	0.1206	0.8084	0.0624	441
lcl|C1_C_prot_C11XP_000581_570	IV	0.9852	1e-04	0.0002	0	0.0141	0.9852	0.0003	226
lcl|C1_C_prot_C11XP_000586_575	IV	0.986	0.0036	0.0003	0.0003	0.0094	0.986	0.0004	279
lcl|C1_C_prot_C11XP_000596_585	IV	0.92	0.006	0.0002	1e-04	0.0732	0.92	0.0004	68
lcl|C1_C_prot_C11XP_000887_873	IV	0.7641	0.0271	0.0017	1e-04	0.1182	0.7641	0.0887	240
lcl|C1_C_prot_C11XP_001212_1178	IV	0.9601	0.003	0.0007	0.0002	0.0325	0.9601	0.0034	350
lcl|C1_C_prot_C11XP_001388_1351	IV	0.5132	0.4732	0.0019	0.0002	0.0047	0.5132	0.0067	16
lcl|C1_C_prot_C11XP_001785_1736	IV	0.7848	0.1762	0.0007	1e-04	0.0008	0.7848	0.0375	122
lcl|C1_C_prot_C11XP_001894_1845	IV	0.9632	0.0092	1e-04	0.0003	0.027	0.9632	1e-04	132
lcl|C1_C_prot_C11XP_001908_1859	IV	0.5794	0.4169	0.0004	0	0.0025	0.5794	0.0008	101
lcl|C1_C_prot_C11XP_001922_1873	IV	0.7963	0.1117	0.0006	0.0003	0.0892	0.7963	0.0019	456
lcl|C1_C_prot_C11XP_002318_2259	IV	0.7469	0.0863	0.004	0.0008	0.1371	0.7469	0.0249	111
lcl|C1_C_prot_C11XP_002444_2383	IV	0.6337	0.2824	0.0008	0	0.0111	0.6337	0.072	86
lcl|C1_C_prot_C11XP_002450_2388	IV	0.707	0.1129	0.0018	0.0007	0.148	0.707	0.0295	133
lcl|C1_C_prot_C11XP_002479_2415	IV	0.5172	0.3435	0.001	0.0869	0.012	0.5172	0.0395	172
lcl|C1_C_prot_C11XP_002547_2482	IV	0.5572	0.3671	0.0008	0.0004	0.0512	0.5572	0.0233	442
lcl|C1_C_prot_C11XP_002624_2557	IV	0.9622	0.0215	0.0017	0.0009	0.0114	0.9622	0.0023	431
lcl|C1_C_prot_C11XP_002629_2562	IV	0.9677	0.0111	0.0045	0.0017	0.0126	0.9677	0.0024	437
lcl|C1_C_prot_C11XP_002866_2794	IV	0.8434	0.0021	0.0025	0.0006	0.1396	0.8434	0.0117	394
lcl|C1_C_prot_C11XP_003132_3059	IV	0.9179	0.0009	0.002	0.0003	0.0515	0.9179	0.0275	441
lcl|C1_C_prot_C11XP_003207_3134	IV	0.5766	0.4124	1e-04	0.0042	0.0028	0.5766	0.004	198
lcl|C1_C_prot_C11XP_003333_3257	IV	0.9695	0.0105	0.0002	1e-04	0.0196	0.9695	0.0002	132
lcl|C1_C_prot_C11XP_003550_3472	IV	0.9833	0.0056	0.0016	0.0006	0.0052	0.9833	0.0037	621
lcl|C1_C_prot_C11XP_003797_3717	IV	0.5046	0.0417	0.0002	0	0.4527	0.5046	0.0006	86
lcl|C1_C_prot_C11XP_003798_3718	IV	0.6222	0.0935	0.0094	0.0023	0.0774	0.6222	0.1952	743
lcl|C1_C_prot_C11XP_003881_3796	IV	0.6282	0.3631	0.0008	0.005	0.002	0.6282	0.0009	272
lcl|C1_C_prot_C11XP_003907_3822	IV	0.6887	0.0025	0.136	0.0024	0.1579	0.6887	0.0126	283
lcl|C1_C_prot_C11XP_004244_4151	IV	0.9954	0.0003	0.0002	0	0.0037	0.9954	0.0004	310
lcl|C1_C_prot_C11XP_004248_4155	IV	0.6512	0.0997	0.002	0.0005	0.0309	0.6512	0.2155	230
lcl|C1_C_prot_C11XP_004284_4190	IV	0.5648	0.41	0.0002	0.0034	0.0181	0.5648	0.0035	159
lcl|pC1.2_prot_C11XP_004427_4333	IV	0.5213	0.1437	0.0004	0.0002	0.3275	0.5213	0.0068	131
lcl|pC1.3_prot_C11XP_004496_4402	IV	0.5362	0.166	0.0018	0.0005	0.2923	0.5362	0.0033	102
lcl|pC1.4_prot_C11XP_004526_4432	IV	0.9563	0.0027	0.0021	1e-04	0.0381	0.9563	0.0008	78
lcl|pC1.4_prot_C11XP_004527_4433	IV	0.9974	0.0003	1e-04	0	0.0021	0.9974	1e-04	146
lcl|pC1.4_prot_C11XP_004528_4434	IV	0.6656	0.3282	0.0008	0.0003	0.0032	0.6656	0.0019	962
lcl|C1_C_prot_C11XP_000013_13	VI	0.6328	0.181	0.0028	0.0004	0.1623	0.0207	0.6328	67
lcl|C1_C_prot_C11XP_000173_171	VI	0.5832	0.2609	0.0041	0.1111	0.0169	0.0239	0.5832	672
lcl|C1_C_prot_C11XP_000190_188	VI	0.7725	0.0772	0.0017	0.0015	0.014	0.1331	0.7725	328
lcl|C1_C_prot_C11XP_000256_253	VI	0.8697	0.0756	0.014	0.0019	0.0142	0.0247	0.8697	81
lcl|C1_C_prot_C11XP_000457_450	VI	0.7288	0.1952	0.0023	0.0227	0.0264	0.0247	0.7288	207
lcl|C1_C_prot_C11XP_000468_461	VI	0.8227	0.0387	0.1221	0.0064	0.0016	0.0085	0.8227	178
lcl|C1_C_prot_C11XP_000571_560	VI	0.7441	0.1085	0.0501	0.0282	0.0536	0.0154	0.7441	199
lcl|C1_C_prot_C11XP_000588_577	VI	0.6135	0.2539	0.0065	0.0002	0.0104	0.1155	0.6135	199
lcl|C1_C_prot_C11XP_000945_930	VI	0.5408	0.4345	0.0013	0.0089	0.0093	0.0052	0.5408	217
lcl|C1_C_prot_C11XP_001161_1128	VI	0.5869	0.1388	0.0406	0.0015	0.0364	0.1959	0.5869	167
lcl|C1_C_prot_C11XP_001317_1282	VI	0.8417	0.0943	0.0352	0.0018	0.0187	0.0082	0.8417	68
lcl|C1_C_prot_C11XP_001326_1290	VI	0.5208	0.1235	0.0357	0.0022	0.2931	0.0247	0.5208	185
lcl|C1_C_prot_C11XP_001366_1329	VI	0.6214	0.0936	0.0012	0.2392	0.036	0.0086	0.6214	262
lcl|C1_C_prot_C11XP_001482_1443	VI	0.9278	0.0144	0.0075	0.0017	0.0429	0.0057	0.9278	815
lcl|C1_C_prot_C11XP_001521_1482	VI	0.601	0.0562	0.0181	0.0002	0.0492	0.2754	0.601	61
lcl|C1_C_prot_C11XP_001580_1539	VI	0.8607	0.0778	0.0329	0.0045	0.0231	0.001	0.8607	178
lcl|C1_C_prot_C11XP_001581_1540	VI	0.7128	0.0038	0.0025	0.0005	0.2787	0.0016	0.7128	176
lcl|C1_C_prot_C11XP_001582_1541	VI	0.9411	0.0037	0.002	0.0002	0.0521	0.0009	0.9411	205
lcl|C1_C_prot_C11XP_001585_1544	VI	0.7755	0.0179	0.0012	0	0.0449	0.1605	0.7755	63
lcl|C1_C_prot_C11XP_001885_1836	VI	0.9351	0.0115	0.0093	0.0006	0.0369	0.0066	0.9351	82
lcl|C1_C_prot_C11XP_001993_1944	VI	0.6399	0.3022	0.0007	1e-04	0.0348	0.0223	0.6399	54
lcl|C1_C_prot_C11XP_002044_1995	VI	0.999	1e-04	0.0002	1e-04	0.0006	0	0.999	167
lcl|C1_C_prot_C11XP_002050_2001	VI	0.5186	0.3666	0.0066	0.0008	0.071	0.0363	0.5186	149
lcl|C1_C_prot_C11XP_002054_2005	VI	0.7437	0.0102	0.0088	0.0024	0.2287	0.0062	0.7437	179
lcl|C1_C_prot_C11XP_002055_2006	VI	0.9969	0.0005	0.0016	0	0.0009	1e-04	0.9969	645
lcl|C1_C_prot_C11XP_002225_2174	VI	0.6877	0.0033	0.1909	0.021	0.097	1e-04	0.6877	223
lcl|C1_C_prot_C11XP_002277_2218	VI	0.5552	0.3926	0.0062	0.0002	0.0372	0.0087	0.5552	75
lcl|C1_C_prot_C11XP_002282_2223	VI	0.5666	0.1367	0.0029	0.0006	0.1516	0.1416	0.5666	409
lcl|C1_C_prot_C11XP_002410_2350	VI	0.7953	0.011	0.0033	0.1306	0.036	0.0237	0.7953	263
lcl|C1_C_prot_C11XP_002445_2384	VI	0.5722	0.4058	0.0093	0.0044	0.0074	0.0008	0.5722	581
lcl|C1_C_prot_C11XP_002457_2394	VI	0.7885	0.1086	0.0261	0.001	0.0338	0.0421	0.7885	61
lcl|C1_C_prot_C11XP_002523_2458	VI	0.6652	0.0732	0.0038	0.0009	0.2291	0.0279	0.6652	198
lcl|C1_C_prot_C11XP_002559_2494	VI	0.503	0.3677	0.0057	0.0854	0.0277	0.0105	0.503	779
lcl|C1_C_prot_C11XP_002576_2511	VI	0.6794	0.1502	0.0965	0.0096	0.0143	0.0501	0.6794	66
lcl|C1_C_prot_C11XP_002666_2597	VI	0.5879	0.2456	0.0014	0.1082	0.0256	0.0313	0.5879	350
lcl|C1_C_prot_C11XP_002783_2712	VI	0.8105	0.088	0.0038	0.0002	0.0543	0.0433	0.8105	199
lcl|C1_C_prot_C11XP_002834_2762	VI	0.8865	0.0475	0.0085	0.0011	0.0485	0.0079	0.8865	363
lcl|C1_C_prot_C11XP_003085_3013	VI	0.9078	0.0097	0.0234	0.0107	0.047	0.0014	0.9078	240
lcl|C1_C_prot_C11XP_003104_3031	VI	0.8806	0.0433	0.0096	0.0013	0.061	0.0042	0.8806	372
lcl|C1_C_prot_C11XP_003133_3060	VI	0.9182	0.0534	0.0069	0.0009	0.014	0.0066	0.9182	210
lcl|C1_C_prot_C11XP_003143_3070	VI	0.9399	0.0448	0.0041	0.0081	0.0017	0.0014	0.9399	378
lcl|C1_C_prot_C11XP_003162_3089	VI	0.5814	0.1506	0.005	0.2322	0.0123	0.0184	0.5814	354
lcl|C1_C_prot_C11XP_003171_3098	VI	0.8243	0.0548	0.0021	0.0031	0.1152	0.0005	0.8243	174
lcl|C1_C_prot_C11XP_003216_3143	VI	0.527	0.3557	0.0065	0.0005	0.0474	0.0629	0.527	316
lcl|C1_C_prot_C11XP_003293_3217	VI	0.6669	0.2331	0.0012	0.0553	0.0348	0.0087	0.6669	194
lcl|C1_C_prot_C11XP_003549_3471	VI	0.8662	0.005	0.0697	0.0074	0.0464	0.0054	0.8662	252
lcl|C1_C_prot_C11XP_003616_3538	VI	0.7648	0.0253	0.0113	0.0007	0.0866	0.1114	0.7648	183
lcl|C1_C_prot_C11XP_003639_3561	VI	0.8056	0.1848	0.0023	0.0036	0.0007	0.003	0.8056	299
lcl|C1_C_prot_C11XP_003710_3631	VI	0.5394	0.3958	0.0134	0.0049	0.0457	0.0009	0.5394	155
lcl|C1_C_prot_C11XP_003714_3635	VI	0.66	0.2164	0.0064	0.0021	0.0776	0.0375	0.66	212
lcl|C1_C_prot_C11XP_003720_3641	VI	0.8633	0.0074	0.1129	0.005	0.0113	1e-04	0.8633	501
lcl|C1_C_prot_C11XP_003721_3642	VI	0.5856	0.0025	0.0199	0.0031	0.3886	0.0003	0.5856	192
lcl|C1_C_prot_C11XP_003722_3643	VI	0.9904	0.0006	0.0066	0.0002	0.002	0.0002	0.9904	187
lcl|C1_C_prot_C11XP_003725_3646	VI	0.9979	0.0006	0.0003	1e-04	0.0012	1e-04	0.9979	169
lcl|C1_C_prot_C11XP_003729_3650	VI	0.9905	0.0026	0.0015	0.0002	0.0051	1e-04	0.9905	133
lcl|C1_C_prot_C11XP_003730_3651	VI	0.9858	0.0075	0.0003	1e-04	0.0057	0.0007	0.9858	328
lcl|C1_C_prot_C11XP_003794_3714	VI	0.6428	0.2548	0.0011	0.0808	0.0142	0.0063	0.6428	294
lcl|C1_C_prot_C11XP_003963_3877	VI	0.6413	0.1453	0.0114	0.1701	0.0139	0.018	0.6413	250
lcl|C1_C_prot_C11XP_004046_3959	VI	0.9976	0.0003	0.0015	0	0.0006	0	0.9976	655
lcl|C1_C_prot_C11XP_004048_3961	VI	0.6877	0.169	0.13	0.0045	0.0084	0.0004	0.6877	104
lcl|C1_C_prot_C11XP_004049_3962	VI	0.6328	0.2802	0.0038	0.0004	0.061	0.0219	0.6328	99
lcl|C1_C_prot_C11XP_004057_3970	VI	0.6671	0.1737	0.0006	0.0354	0.0047	0.1184	0.6671	244
lcl|C1_C_prot_C11XP_004068_3981	VI	0.9984	1e-04	0.0003	1e-04	0.0011	0	0.9984	167
lcl|C1_C_prot_C11XP_004132_4045	VI	0.8782	0.0391	0.0082	0.0084	0.0096	0.0565	0.8782	218
lcl|C1_C_prot_C11XP_004175_4088	VI	0.5895	0.1228	0.0012	0.0168	0.0196	0.2501	0.5895	148
lcl|C1_C_prot_C11XP_004242_4149	VI	0.8255	0.0702	0.0035	0.0014	0.0906	0.0088	0.8255	162
lcl|C1_C_prot_C11XP_004261_4168	VI	0.9638	0.0038	0.0241	0.0004	0.0076	0.0002	0.9638	172
lcl|C1_C_prot_C11XP_004273_4179	VI	0.766	0.1224	0.061	0.0045	0.0432	0.0029	0.766	181
lcl|C1_C_prot_C11XP_004274_4180	VI	0.682	0.0148	0.2016	0.0083	0.0908	0.0024	0.682	175
lcl|C1_C_prot_C11XP_004275_4181	VI	0.8702	0.0433	0.0556	0.0024	0.0263	0.0022	0.8702	178
lcl|pC1.1_prot_C11XP_004315_4221	VI	0.66	0.2164	0.0064	0.0021	0.0776	0.0375	0.66	212
lcl|pC1.1_prot_C11XP_004321_4227	VI	0.8633	0.0074	0.1129	0.005	0.0113	1e-04	0.8633	501
lcl|pC1.1_prot_C11XP_004322_4228	VI	0.5856	0.0025	0.0199	0.0031	0.3886	0.0003	0.5856	192
lcl|pC1.1_prot_C11XP_004323_4229	VI	0.9904	0.0006	0.0066	0.0002	0.002	0.0002	0.9904	187
lcl|pC1.1_prot_C11XP_004326_4232	VI	0.9979	0.0006	0.0003	1e-04	0.0012	1e-04	0.9979	169
lcl|pC1.1_prot_C11XP_004330_4236	VI	0.9905	0.0026	0.0015	0.0002	0.0051	1e-04	0.9905	133
lcl|pC1.1_prot_C11XP_004331_4237	VI	0.9858	0.0075	0.0003	1e-04	0.0057	0.0007	0.9858	328
lcl|pC1.1_prot_C11XP_004364_4270	VI	0.5394	0.3958	0.0134	0.0049	0.0457	0.0009	0.5394	155
lcl|pC1.1_prot_C11XP_004368_4274	VI	0.66	0.2164	0.0064	0.0021	0.0776	0.0375	0.66	212
lcl|pC1.1_prot_C11XP_004374_4280	VI	0.8633	0.0074	0.1129	0.005	0.0113	1e-04	0.8633	501
lcl|pC1.1_prot_C11XP_004375_4281	VI	0.5856	0.0025	0.0199	0.0031	0.3886	0.0003	0.5856	192
lcl|pC1.1_prot_C11XP_004376_4282	VI	0.9904	0.0006	0.0066	0.0002	0.002	0.0002	0.9904	187
lcl|pC1.1_prot_C11XP_004379_4285	VI	0.9979	0.0006	0.0003	1e-04	0.0012	1e-04	0.9979	169
lcl|pC1.1_prot_C11XP_004383_4289	VI	0.9905	0.0026	0.0015	0.0002	0.0051	1e-04	0.9905	133
lcl|pC1.1_prot_C11XP_004384_4290	VI	0.9858	0.0075	0.0003	1e-04	0.0057	0.0007	0.9858	328
lcl|pC1.1_prot_C11XP_004417_4323	VI	0.5394	0.3958	0.0134	0.0049	0.0457	0.0009	0.5394	155
lcl|pC1.2_prot_C11XP_004467_4373	VI	0.9539	0.0325	0.0013	0.0003	0.0103	0.0016	0.9539	77
lcl|pC1.3_prot_C11XP_004478_4384	VI	0.8212	0.0711	0.0078	0.0024	0.0841	0.0134	0.8212	197
lcl|pC1.3_prot_C11XP_004479_4385	VI	0.8418	0.0149	0.0089	0.0002	0.1004	0.0337	0.8418	132
